# Supplementary material for: Arid5a uses disordered extensions of its core ARID domain for distinct DNA- and RNA-recognition and gene regulation
Source: J Biol Chem. 2024 Jun 10;300(7):107457. doi: 10.1016/j.jbc.2024.107457 (PMC11262183; doi:10.1016/j.jbc.2024.107457)
Supplement: Arid5a_Source-Data [file mmc2.xlsx]

## Sheet: Main_Fig2
	Arid1a		13merAT				13merGC
	Arid5b
	Jarid1a

## Sheet: Main_Fig4
	Values used to generate boxplot
Number of assignments		126		129		122		118		116		123		129		131		130			101		101		88		85		83		93		93
	ARID37-183 + 2x13merAT		ARID37-183 + 2x13merGC		R78A + 2x13merAT		R109A + 2x13merAT		R78A R109A + 2x13merAT		T125A S126A + 2x13merAT		R109A T125A S126A + 2x13merAT		R78A T125A S126A + 2x13merAT		R78A R109A T125A S126A + 2x13merAT			ARID49-152 + 2x13merAT		ARID49-152 + 2x13merGC		K85A Q86A + 2x13merAT		R78A + 2x13merAT		R78A R109A + 2x13merAT		T125A S126A + 2x13merAT		R78A T125A S126A + 2x13merAT
	Residue	CSP	Residue	CSP	Residue	CSP	Residue	CSP	Residue	CSP	Residue	CSP	Residue	CSP	Residue	CSP	Residue	CSP		Residue	CSP	Residue	CSP	Residue	CSP	Residue	CSP	Residue	CSP	Residue	CSP	Residue	CSP
	35	0.00623	35	0.02052	35	0.01049	35	0.00519	35	0.0102	35	0	35	0.00822	35	0	35	0.00737		47	0	47	0.00137	47	0.00721	50	0.03469	50	0.0013	50	0.00576	50	0.0041
	36	0.00447	36	0.00605	36	0.00686	36	0.01357	36	0.00968	36	0.01695	36	0.00564	36	0.00724	36	0.00301		48	0.00327	48	0.0011	48	0.00586	51	0.00832	51	0.00369	51	0.00032503	51	0.0034
	37	0.0063	37	0.0083	37	0.00418	37	0.000278476	37	0.00238	37	0.000917127	37	0.00882	37	0.000944483	37	0.00062126		49	0.00161	49	0.00199	49	0.00538	52	0.00809	52	0.01517	52	0.01065	52	0
	38	0.00919	38	0	38	0.00385	38	0.00463	38	0.00492	38	0.00308	38	0.00105	38	0.0017	38	0.00125		50	0.00219	50	0.00156	50	0.0058	53	0.00606	53	0.06087	53	0.01276	53	0.00537
	39	0.00878	39	0.00342	39	0.00439	39	0.01541	39	0.00646	39	0.0018	39	0.00346	39	0.00327	39	0.000845956		51	0.00851	51	0.0026	51	0.01058	54	0.0112	54	0.00574	54	0.00515	54	0.0028
	40		41	0.01298	41	0.00557	41	0.00874	41	0.00859	41	0.00478	41	0.00333	41	0.0034	41	0.00138		52	0.00849	52	0.00396	52	0.01016	55	0.00841	55	0.00551	55	0.00128	55	0.00345
	41	0.01384	42	0.00556	42	0.00615	42	0.009	42	0.0076	42	0.00562	42	0.00223	42	0.00158	42	0.00136		53	0.03426	53	0	53	0.05573	56	0.00866	56	0.0063	56	0.00156	56	0.00343
	42	0.00955	44	0.00866	44	0.00493	44	0.00447	44	0.0056	44	0.01422	44	0.00109	44	0.000798985	44	0.000899089		54	0.01074	54	0.00151	54	0.01831	57	0.0631	57	0.00748	57	0	57	0
	43		45	0.000677515	45	0.00214	45	0.00644	45	0.00621	45	0.00408	45	0	45	0.00142	45	0.00107		55	0.00713	55	0.00115	55	0.00894	58	0.00837	58	0.01931	58	0	58	0.00698
	44	0.00345	46	0.00983	46	0.00308	46	0.00633	46	0.00872	46	0.00299	46	0.00403	46	0.00321	46	0.00177		56	0.0073	56	0.00146	56	0.01107	59	0.00834	59	0.00477	59	0.00429	59	0.00231
	45	0.00295	47	0.00502	47	0.00433	47	0.00724	47	0.00744	47	0.00318	47	0.00268	47	0.00168	47	0.00164		57	0.00614	57	0.00177	57	0.00858	60	0.00708	60	0.00432	60	0.0029	60	0.00312
	46	0.00438	48	0	48	0.00501	48	0.01069	48	0.00993	48	0.00758	48	0.00393	48	0.00343	48	0.000986132		58	0.0033	58	0.0072	58	0.01066	61	0.01597	61	0.00579	61	0.0033	61	0.00356
	47	0.00811	51	0.00867	51	0.00882	51	0.00289	51	0.00522	51	0.00211	51	0.00544	51	0	51	0.00142		59	0.00684	59	8.88178e-16	59	0.01824	62	0.02492	62	0.00897	62	0.00295	62	0.00412
	48	0.01084	52	0	52	0.01124	52	0.00652	52	0.00616	52	0.01381	52	0	52	0.00411	52	0.00119		60	0.01398	60	0.00687	60	0.00798	63	0.0151	63	0.01117	63	0.00836	63	0.00348
	49		53	0.01041	53	0.01745	53	0.01405	53	0.01189	53	0.00787	53	0.01029	53	0	53	0.00245		61	0.01212	61	0.00304	61	0.02306	64	0.01523	64	0.00436	64	0.0023	64	0.00432
	50		54	0.01143	54	0.00973	54	0.01247	54	0.01195	54	0.00411	54	0.00622	54	0.00716	54	0.00356		62	0.02491	62	0.00299	62	0.04182	65	0.04433	65	0.00961	65	0.00375	65	0.00736
	51	0.0117	56	0.01292	56	0.01999	56	0.01914	56	0.0218	56	0.00414	56	0.00273	56	0.000367038	56	0.00473		63	0.02497	63	0.00689	63	0.02484	66	0.01676	66	0.00829	66	0.000795232	66	0.00245
	52	0.01301	58	0.01147	57	0.06907	57	0.07365	58	0.01135	57	0.01497	58	0.01499	57	0.04561	57	0.01733		64	0.02055	64	0.00199	64	0.02802	67	0.02082	67	0.01231	67	0.00258	67	0.00569
	53	0.01627	59	0.01881	58	0.02082	58	0.00334	59	0.00559	58	0	59	0.00672	58	0.03594	58	0		65	0.05322	65	0.00179	65	0.0565	68	0.04661	68	0.00667	68	0.00113	68	0.00309
	54	0.01623	60	0.00912	59	0.0077	59	0.00176	60	0.00344	59	0	60	0.0091	59	0.00469	59	0		66	0	66	0.00743	66	0.02236	69	0.01183	69	0.00648	69	0.0025	69	0.00306
	55		61	0.02169	60	0.01096	60	0.02035	61	0.04432	60	0.01261	61	0	60	0.00249	60	0		67	0.02416	67	0.00644	67	0.02746	70	0.02513	70	0.01008	70	0	70	0
	56	0.01717	62	0.02349	61	0.02955	61	0.03185	62	0.07828	61	0	62	0.00965	61	0.00332	61	0.00273		68	0.06077	68	0.00325	68	0.01508	71	0.03993	71	0.03333	71	0.00527	71	0.00821
	57	0.0461	63	0.03134	62	0.05929	62	0.06454	63	0.0257	62	0.01116	63	0.00465	62	0.00804	62	0		69	0.00847	69	0.00308	69	0.00984	72	0.02141	72	0.01236	72	0.00746	72	0.00632
	58	0.02271	64	0.02271	63	0.01448	63	0.01873	64	0.03461	63	0.00335	64	0.01783	63	0.02818	63	0.01203		70	0.01403	70	0	70	0.0288	73	0.03197	73	0.01351	73	0	73	0.000697687
	59	0.02536	65	0.00637	64	0.055	64	0.06188	65	0.05384	64	0.00896	65	0.02286	64	0.00142	64	0.01064		71	0.00626	71	0.00576	71	0.03995	74	0.03587	74	0.01735	74	0.00701	74	0.00386
	60	0.01744	66	0.02478	65	0.05103	65	0.04173	66	0.02706	65	0.02026	66	0.0094	65	0.00901	65	0.00508		72	0.02403	72	0.00985	72	0.03005	76	0.01801	76	0.11507	76	0.00511	76	0.00356
	61	0.04553	67	0.03377	66	0.0212	66	0.02457	67	0.12234	66	0.00841	67	0.01228	66	0.01317	66	0.00473		73	0.03247	73	0.01131	73	0.03025	77	0.10169	77	0.03647	77	0.00756	77	0.00445
	62	0.07692	68	0	67	0.0272	67	0.03883	69	0.02351	67	0.00351	68	0	67	0.00314	67	0.00577		74	0.03334	74	0.00887	74	0.0365					78	0.01694
	63	0.01433	69	0.08022	69	0.01872	69	0.01057	70	0.02829	68	0	69	0.00838	68	0	68	0.00659		75		75				79	0.44973	79	0.06506			79	0.00761
	64	0.03025	70	0.01857	70	0.02343	70	0.0255	71	0.03701	69	0.01576	70	0	69	0.008	69	0.0071		76	0.09684	76	0.00561	76	0.10385	82	0.26469	82	0.04608	79	0.02931	81	0.01205
	65	0.05448	71	0.01913	71	0.02041	71	0.03902	72	0.03554	70	0	71	0.02518	70	0.00913	70	0		77	0.1128	77	0.00987	77	0.11904	83	0.31957	85	0.00033859	81	0.07334	82	0.00288
	66	0.01711	72	0.05576	72	0.03148	72	0.03267	73	0.03777	71	0.00841	72	0.02195	71	0.03201	71	0		78	0.17263	78	0.01615	78	0.19105	85	0.27617	86	0.05192	82	0.03503	83	0.03043
	67	0.05084	73	0.0291	73	0.04606	73	0.04013	74	0.03142	72	0.02515	73	0.02668	72	0.02325	72	0.00971		79	0.24446	79	0.02528	79	0.22044					83	0.1521
	68		74	0.02611	74	0.0411	74	0.03333	76	0.02134	73	0.02869	74	0.01826	73	0.02036	73	0.02018		80		80				86	0.05305	87	0.25421			85	0.00182
	69	0.03507	76	0.00581	76	0.02072	76	0.02414	77	0.09873	74	0.02215	76	0.01488	74	0.01542	74	0.01556		81	0.24852	81	0.07672	82	0.32945	87	0.36354	88	0.26992	85	0.02814	86	0.0068
	70	0.035	77	0.03647	77	0.11243	77	0.10799	79	0.007	76	0.00415	77	0.02565	76	0.0434	76	0.00305		82	0.28643	82	0.04258	83	0.15765	88	0.29059	89	0.06381	86	0.02136	87	0.00417
	71	0.02999	78	0.03736	79	0.00128	78	0.18159	81	0.20068	77	0.04063	78	0.04602	77	0.02249	77	0.02541		83	0.11977	83	0.18016	87	0.51614	89	0.1501	91	0.18695	87	0.01885	88	0.00621
	72	0.04569	79	0.06938	81	0.22684	79	0.25535	82	0.21558	78	0.06221	79	0.06227	79	0.00221	79	0.000946058		84	0.03293	84	0.13659	88	0.69421	91	0.11692	92	0.06311	88	0.0216	89	0.00551
	73	0.03656	81	0.03634	82	0.32533	81	0.25629	85	0.29672	79	0.031	81	0.03769	81	0.05357	81	0.03455		85	0.30278	85	0.03614	89	0.19387	92	0.16437	93	0.04077	89	0.00486	91	0.00925
	74	0.03357	82	0.04059	83	0.12929	82	0.32631	86	0.75557	81	0.03714	82	0.07521	82	0.01436	82	0.01687		86	0.65509	86	0.02248	91	0.10024	93	0.08608	94	0.02847	91	0.03642	92	0
	75		85	0.04979	85	0.32691	83	0.46859	87	0.42561	82	0.22261	85	0.0808	83	0.17275	83	0.08932		87	0.4541	87	0.0173	92	0.24939	94	0.03797	95	0.1816	92	0	93	0.0102
	76	0.02798	86	0.06433	86	0.78893	85	0.30678	88	0.60429	85	0.07968	86	0.61865	85	0.02415	85	0.00696		88	0.61801	88	0.01029	93	0.11667	95	0.02971	96	0.03865	93	0.01069	94	0.00222
	77	0.11068	87	0.0265	87	0.44659	86	0.66257	89	0.16497	86	0.67322	87	0.05606	86	0.68145	86	0.01463		89	0.15703	89	0.00402	94	0.01725	96	0.11345	97	0.00426	94	0.00248	95	0.00932
	78	0.16816	88	0.03195	88	0.60847	87	0.47743	91	0.09604	87	0.01381	88	0.06043	87	0.01465	87	0.00163		91	0.09429	91	0.01127	95	0.21867	97	0.01856	98	0.01343	95	0.0036	96	0.00559
	79	0.2418	89	0.02115	89	0.17756	88	0.66084	92	0.20956	88	0.06841	89	0.01706	88	0.0324	88	0.00498		92	0.18959	92	0.00658	96	0.13705	98	0.01898	99	0.00844	96	0.00217	97	0.00448
	80		91	0.05817	91	0.11382	89	0.15997	93	0.10563	89	0.02455	91	0.01713	89	0.00896	89	0.01148		93	0.11006	93	0.0078	97	0.03669	99	0.01379	100	0.01014	97	0.00893	98	0.06037
	81	0.25392	92	0.01185	92	0.21961	91	0.11249	95	0.06916	91	0.02387	92	0.0248	91	0.02891	91	0.02054		94	0.04201	94	0	98	0.0221	100	0.00612	101	0.00525	98	0	99	0.00207
	82	0.33461	93	0.02175	93	0.04502	92	0.21877	96	0.11174	95	0.02155	93	0.01285	92	0.01916	92	0.01869		95	0.18201	95	0.0118	99	0.02661	101	0.006	102	0.00981	99	0.00782	100	0.0029
	83	0.436	94	0.0163	95	0.06935	93	0.02436	97	0.0148	96	0.05484	94	0.00432	93	0.02419	93	0.00505		96	0.13255	96	0	100	0.00964	102	0.02458	103	0.07263	100	0.00277	101	0.00116
	84		95	0.01692	96	0.13575	95	0.05226	98	0.1199	97	0.01357	95	0.02536	94	0.01809	94	0		97	0.03033	97	0.00942	101	0.01525	103	0.04725	104	0.00795	101	0.00165	102	0.00802
	85	0.2903	96	0.02053	97	0.01155	96	0.11794	99	0.02566	98	0	96	0.01345	95	0.02897	95	0.02934		98	0.03623	98	0.00285	102	0.01555	104	0.01562	105	0.01517	102	0.000692049	103	0.00476
	86	0.66444	97	0.00811	98	0.13811	97	0.00777	100	0.01006	99	0.01317	97	0.01274	96	0	96	0.00822		99	0	99	0.00659	103	0.0793	105	0.03436	106	0.00284	103	0.0064	104	0.00634
	87	0.46192	98	0.01151	99	0.03604	98	0.12151	101	0.07016	100	0.00498	98	0	97	0.00989	97	0.00549		100	0.00796	100	0.00153	104	0.01716	106	0.02917	107	0.0095	104	0.00855	105	0.00647
	88	0.64391	99	0.04732	100	0.01032	99	0.03246	102	0.20215	101	0.00568	99	0.01058	98	0.0091	98	0		101	0.00941	101	0.00243	105	0.03744	107	0.03068	108	0.0114	105	0.00871	106	0.000630405
	89	0.16575	100	0.02968	101	0.02793	100	0.00677	103	0.11251	102	0	100	0.00426	99	0.00566	99	0.007		102	0.01713	102	0.00569	106	0.03189	108	0.02947	110	0.09939	106	0.00842	107	0.00771
	90		101	0.0125	102	0.18397	101	0.06375	104	0.03445	103	0.02105	101	0.00313	100	0.00362	100	0.00346		103	0.07781	103	0.00696	107	0.04015	109	0.07711	112	0.18164	107	0.01495	108	0.0074
	91	0.1305	102	0.00728	103	0.07519	102	0.23899	105	0.00534	104	0	102	0.00773	101	0.00784	101	0.00676		104	0.01672	104	0.00547	108	0.02472	110	0.09856	113	0.00773	108	0.01187	109	0.00539
	92	0.19637	103	0.04065	104	0.04274	103	0.09843	106	0.01616	105	0.01395	103	0.00894	102	0.016	102	0.00415		105	0.03326	105	0.00689	109	0.09815	112	0.12864	114	0.02752	109	0.00485	110	0.00541
	93	0.05602	104	0.04033	105	0.0203	104	0.02157	107	0.06391	106	0.01651	104	0.00831	103	0.02031	103	0.00802		106	0.03533	106	0.00685	110	0.10164	113	0.01661	116	0.05997	110	0.00246	111	0.01614
	94	0.01228	105	0.00829	106	0.02909	105	0.00945	108	0.12869	107	0.01924	105	0.01144	104	0.00826	104	0.01667		107	0.03697	107	0.01397	112	0.14984	114	0.0393	117	0.01291	111	0.02807	112	0.00995
	95	0.05898	106	0.04762	107	0.05595	106	0.01246	110	0.08358	108	0.02253	106	0.01128	105	0.00768	105	0.00281		108	0.02562	108	0.00904	113	0.02118	116	0.16091	118	0.02678	112	0.01188	113	0
	96	0.11411	107	0.01754	108	0.04733	107	0.06262	113	0.03237	109	0.00695	107	0.02103	106	0.01467	106	0.00507		109	0.09247	109	0	114	0.05248	117	0.03012	119	0.17852	113	0	114	0.00734
	97	0.01092	108	0.02074	109	0.09561	108	0.0285	114	0.09069	110	0.00845	108	0.01361	107	0.01646	107	0.01428		110	0.09759	110	0.0029	116	0.19755	118	0.04539	120	0.06352	114	0.00691	115	0.00486
	98	0.13369	109	0.05474	110	0.08961	110	0.08995	115	0.02698	112	0.06236	110	0.00816	108	0.01528	108	0.01078		111	0.092	111	0.0174	117	0.02572	119	0.37511	121	0.03264	115	0.01263	116	0.00881
	99	0.03968	110	0.14799	113	0.01418	113	0.01263	116	0.18223	113	0.01028	111	0.04181	109	0.01473	110	0.01138		112	0.14181	112	0.0116	118	0.03772	120	0.1767	123	0.03591	116	0.01	117	0.00915
	100	0.02408	112	0.04453	114	0.06409	114	0.09572	117	0.01809	114	0.01555	112	0.02997	110	0.01318	111	0.01639		113	0.02814	113	0.0074	119	0.42082	121	0.08789	124	0.02658	117	0.02237	118	0.00304
	101	0.04084	113	0.0286	115	0.03833	115	0.03245	118	0.05087	116	0.02555	113	0	111	0.08208	112	0.01179		114	0.0522	114	0.00772	120	0.21274	123	0.1067	125	0.01891	118	0.00443	119	0.00589
	102	0.20259	114	0.02704	116	0.19674	116	0.18057	119	0.46281	117	0.02552	114	0	112	0.04127	113	0.01034		115	0.01956	115	0.01439	121	0.136	124	0.08153	127	0.54715	119	0.01861	120	0.00577
	103	0.095	115	0.02582	117	0.03057	117	0.011	120	0.20059	118	0.00402	115	0.05467	113	0	114	0.01053		116	0.1977	116	0.00882	123	0.12064	125	0.0379	128	0.09727	120	0.01183	121	0.00503
	104	0.05094	116	0.03453	118	0.0599	118	0.06183	121	0.09443	119	0.05918	116	0.0104	114	0.01609	115	0.01535		117	0.02306	117	0.03223	124	0.09958	127	0.54679	132	0.12967	121	0	123	0.00527
	105	0.00399	117	0.06368	119	0.46175	119	0.44607	123	0.12425	120	0.01796	117	0.04494	115	0.03099	116	0.00964		118	0.05139	118	0	125	0.03229	130	0.04281	136	0.15573	123	0.00288	124	0.00437
	106	0.00906	118	0.02643	120	0.22442	120	0.24008	124	0.01744	121	0.0209	118	0	116	0.02429	117	0.02469		119	0.42819	119	0.01858	127	0.63722	132	0.196	138	0.02858	124	0.01506	127	0.00505
	107	0.06368	119	0.01641	121	0.10746	121	0.11169	127	0.65342	123	0.01193	119	0.04353	117	0.01669	118	0.01195		120	0.22891	120	0.01851			136	0.20059			127	0.00363	128	0.00429
	108	0.02834	120	0.05504	123	0.12134	123	0.12726	128	0.00674	124	0.05671	120	0.02759	118	0.00402	119	0.01114		121	0.11698	121	0.04219	128	0.11763			139	0.03157	128	0.01174
	109	0.12489	121	0.04903	124	0.02348	124	0.02572	129	0.05509	127	0.04339	121	0	119	0.0209	120	0.01526		122		122		130	0.01545	138	0.06572	140	0.01173			129	0.02949
	110	0.0844	123	0.01679	127	0.66799	127	0.67383	130	0.01844	128	0.00608	123	0.00509	120	0.01307	121	0.00717		123	0.12611	123	0.01897	132	0.50842	139	0.05936	142	0.02406			130	0
	111		124	0.07958	128	0.00445	128	0.00776	131	0.41586	129	0.01743	124	0.04913	121	0.01822	123	0		124	0.08226	124	0.01471	136	0.20207	140	0.02588	143	0.01755	130	0.00623	131	0.00341
	112		125	0.02865	129	0.03077	129	0.06048	132	0.49061	131	0.02903	127	0.01225	123	0.01373	124	0.01832		125	0.04247	125	0	138	0.09501	142	0.05091	144	0.06839	131	0.01079	132	0.00916
	113	0.04796	127	0.04751	131	0.45279	131	0.43761	133	0.11757	132	0.01578	128	0.00496	124	0.04868	127	0.00484		126	0.08639	126	0.02281	139	0.06984	143	0.03151	145	0.01975	132	0.00322	133	0.0139
	114	0.09677	128	0.04654	132	0.54945	132	0.47913	134	0.02795	133	0.04153	129	0.03129	127	0.01599	128	0.00329		127	0.65111	127	0.0106	140	0.02903	144	0.03055	146	0.00237	133	0.01892	135	0.00683
	115	0.0399	129	0.11505	133	0.15887	133	0.02984	135	0.01743	134	0.00487	130	0.03017	128	0.00309	129	0.02966		128	0.09592	128	0.012	142	0.06114	145	0.03725	147	0.00802	135	0.00345	136	0.00749
	116	0.20126	130	0.03045	134	0.03701	134	0.04382	136	0.21358	135	0.02869	131	0.02113	129	0.03782	130	0.0215		129	0.23702	129	0.04779	143	0.04597	146	0.00665	148	0.00576	136	0.01135	137	0.01097
	117	0.01708	131	0.05812	135	0.00867	136	0.22445	137	0.02052	136	0.04686	132	0.01004	130	0.03046	131	0.00378		130	0.02344	130	0	144	0.03745	147	0.01461	149	0.00211	137	0.02674	138	0.000686765
	118	0.06552	132	0.04069	136	0.21095	137	0.03325	138	0.07788	137	0.07522	133	0.05391	131	0.01603	132	0.01522		131	0.43161	131	0.01262	145	0.04862	148	0.01032	150	0.00462	138	0.00647	139	0
	119	0.42071	133	0.11003	137	0.04072	138	0.08695	139	0.05504	138	0.08973	134	0.00915	132	0.0243	133	0.02851		132	0.50577	132	0	146	0.01025	149	0.00425	151	0.00462	139	0.00909	140	0.00313
	120	0.22848	134	0	138	0.08613	139	0.04291	140	0.03222	139	0.03074	135	0.01501	133	0.0797	134	0.00864		133	0.28378	133	0.01916	147	0.01667	150	0.00584	152	0.00669	140	0.01123	142	0.00671
	121	0.11216	135	0.03385	139	0.06639	140	0.03626	142	0.08363	140	0.03351	136	0.03178	134	0.00866	135	0.02802		134	0	134	0.00404	148	0.00929	151	0.00948			142	0.01179	143	0
	122		136	0.05185	140	0.0244	142	0.08967	143	0.04385	142	0.06552	137	0.04344	135	0.01561	136	0.0156		135	0.04285	135	0.00651	149	0.00771	152	0.00912			143	0.01012	144	0.00287
	123	0.12928	137	0.06729	142	0.08049	143	0.04015	144	0.00799	143	0.02486	138	0.08414	136	0.02719	137	0.02434		136	0.20953	136	0.01404	150	0.00918					144	0.00319	145	0.00365
	124	0.02911	138	0.09228	143	0.03603	144	0.0883	145	0.04923	144	0.0434	139	0.01233	137	0.07205	138	0.01283		137	0.03919	137	0.01252	151	0.00849					145	0.00512	146	0.00392
	125	0.05553	139	0.05627	144	0.08326	145	0.05442	146	0.05182	145	0.0318	140	0.02609	138	0.06694	139	0		138	0.06524	138	0.0127	152	0.01107					146	0.00109	147	0.00458
	126		140	0.06411	145	0.05485	146	0.0485	147	0.12473	146	0.04163	142	0.04863	139	0.03622	140	0.03053		139	0.06475	139	0.01118							147	0.00338	148	0.00421
	127	0.63876	142	0.06203	146	0.04764	147	0.12697	148	0.10665	147	0.09374	143	0.01926	140	0.02379	142	0.01556		140	0.03067	140	0.00967							148	0.00641
	128	0.05193	143	0.02924	147	0.12902	148	0.11123	151	0.1369	148	0.06915	144	0.03029	142	0.03796	143	0.00739		141		141										149	0.00522
	129	0.0367	144	0.04129	148	0.1167	151	0.14191	152	0.44159	150	0.03397	145	0.02819	143	0.01068	144	0.0107		142	0.05033	142	0.01863							149	0.00438	150	0.00159
	130	0.01899	145	0.04442	149	0.10297	152	0.41966	154	0.2688	151	0.11051	146	0.03304	144	0.02285	145	0.01127		143	0.03753	143	0.01206							150	0.00449	151	0.00602
	131	0.46556	146	0.05198	151	0.1436	154	0.28201	157	0.02765	152	0.23632	147	0.07907	145	0.02384	146	0.02134		144	0.0335	144	0.00633							151	0.00871	152	0.00269
	132	0.5032	147	0.08028	152	0.43254	160	0.27444	158	0.03993	154	0.16018	148	0.05736	146	0.03183	147	0.04862		145	0.04226	145	0.00489							152	0.00489
	133	0.067	148	0.07109	154	0.28837	161	0.03501	162	0.04044	156	0.05008	149	0.04995	147	0.08392	148	0.03147		146	0.00591	146	0.00302
	134	0.02878	149	0.05155	157	0.02844	162	0.05747	163	0.023	157	0	150	0.04538	148	0.05607	149	0.01688		147	0.01368	147	0.00533
	135	0.00917	150	0.01762	158	0.09327	163	0.02555	164	0.05963	158	0.09712	151	0.0082	149	0.03086	150	0.03144		148	0.0065	148	0.00549
	136	0.22914	151	0.10861	160	0.23813	164	0.05137	165	0.00797	160	0.19591	152	0.17988	150	0.03436	151	0.02802		149	0.00258	149	0
	137	0.0514	152	0.21579	161	0.03529	165	0.00546	166	0.10874	161	0.05257	154	0.12405	151	0.01353	152	0.09089		150	0.00747	150	0.00275
	138	0.09053	154	0.147	162	0.05487	166	0.12191	170	0.00759	162	0.09313	156	0.01598	152	0.17877	154	0.06043		151	0.01246	151	0.00783
	139	0.04193	156	0.01807	163	0.02086	167	0.00893	171	0.01365	163	0.01529	157	0	154	0.1053	156	0.02803		152	0.00765	152	0.00388
	140	0.04753	157	0.03283	164	0.03785	170	0.01255	172	0.01512	164	0.02584	158	0.03767	156	0.0184	157	0.04026
	141		158	0.11952	165	0.00465	171	0.01768	173	0.01383	165	0.00855	160	0.03181	157	0.07898	158	0.07311
	142	0.06718	160	0.03831	166	0.10641	172	0.01562	174	0.00158	166	0.02636	161	0.04042	158	0.13333	160	0.09612
	143	0.04848	161	0.02464	167	0.0073	173	0.01002	175	0.00509	167	0	162	0.05252	160	0.04047	161	0.01458
	144	0.09511	163	0.05786	170	0.01578	174	0.00483	176	0.01559	168	0.04192	163	0.00979	161	0	162	0.0457
	145	0.06062	164	0.01175	171	0.00977	175	0.00884	177	0.00428	170	0.00711	164	0.00927	162	0.0503	163	0.01445
	146	0.04476	165	0.00964	172	0.0112	176	0.02154	178	0.02067	171	0.00721	165	0.00767	163	0.00969	164	0.03034
	147	0.10563	166	0.02604	173	0.00804	177	0.01089	180	0.03958	172	0.00277	166	0	164	0.01331	165	0.00621
	148	0.12044	167	0.03292	174	0.00619	178	0.01737	181	0.03115	173	0.00453	167	0.01793	165	0.00801	166	0.01593
	149	0.0757	168	0.02746	175	0.00518	180	0.0514	182	0.00282	174	0.00187	168	0.01082	166	0.01638	167	0.00902
	150		169	0.01961	176	0.01701	181	0.03375	183	0.02525	175	0.000472763	169	0.03384	167	0	168	0.01658
	151	0.14034	170	0.01379	177	0.01626	182	0.00216			176	0.01458	170	0.00464	168	0.02737	169	0.03698
	152	0.41064	171	0	178	0.01281	183	0.02505			177	0.00709	171	0.0061	169	0.03674	170	0.00281
	153		172	0.01828	180	0.05033					178	0.02139	172	0.00521	170	0.0053	171	0.00416
	154	0.27984	173	0.01375	181	0.01821					180	0	173	0.00496	171	0.00393	172	0.00319
	155		174	0.00853	182	0.00619					181	0	174	0.00246	172	0	173	0.00428
	156		175	0.01063	183	0.02417					182	0.00236	175	0.000233971	173	0.0033	174	0.00233
	157	0.04882	176	0.00956							183	0.01551	176	0.00712	174	0.00186	175	0.00134
	158	0.1137	177	0.0096									177	0.00928	175	0.000364814	176	0.00803
	159		178	0.00306									178	0.01484	176	0.00717	177	0.02532
	160	0.23618	180	0.01028									180	0	177	0.00174	178	0.02104
	161	0.03993	181	0.0189									181	0	178	0.01134	180	0
	162	0.07012	182	0.00642									182	0.00119	180	0	181	0
	163	0.02317	183	0.02081									183	0.01408	181	0	182	0.00217
	164	0.05028													182	0.00138	183	0.00948
	165	0.00501													183	0.01323
	166	0.10874
	167	0.0073
	168
	169
	170	0.0092
	171	0.01237
	172	0.02052
	173	0.01912
	174	0.00678
	175	0.01403
	176	0.02031
	177	0.02278
	178	0.01401
	179
	180	0.03958
	181	0.03115
	182	0.00659
	183	0.02726

## Sheet: Assignment transfer
Number of residues that were assigned/transferred between WT and mutants both in apo and complex form
37-183
construct	assignment apo	assignment complex
WT	135	126
R78A	132	122
R109A	132	118
R78A R109A	127	116
T125A S126A	131	123
R109A T125A S126A	131	129
R78A T125A S126A	132	131
R78A R109A T125A S126A	130	130
49-152
construct	assignment apo	assignment complex
WT	101	101
K85A Q86A	96	88
R78A	94	85
R78A R109A	93	83
T125A S126A	94	93
R78A T125A S126A	93	93

## Sheet: Main_Fig6
				64 nt		15 nt						150 nt

## Sheet: SI_Fig4
ARID37-183 + 13merAT
ARID37-183 + 13merGC
ARID37-183 + 13merAT var1
ARID37-183 + 13merAT var2
ARID37-183 + 13merAT var2 + var 3
ARID37-183 + 13merAT var 3
ARID37-183 + 13merAT var 4
ARID37-183 + 13merAT var 5
