# Supplementary material for: Arid5a uses disordered extensions of its core ARID domain for distinct DNA- and RNA-recognition and gene regulation
Source: J Biol Chem. 2024 Jun 10;300(7):107457. doi: 10.1016/j.jbc.2024.107457 (PMC11262183; doi:10.1016/j.jbc.2024.107457)
Supplement: Data Table 1 [file mmc3.xlsx]

## Sheet: Info
core Arid5a 49-152 Enrichment
In the following tables the R-values and the corresponding z-values are given for k-mers from k = 4-8.
R represents the enrichment of a k-mer and is defined as the frequency of the k-mer in the reads of the pulldown divided by its frequency in input reads.

## Sheet: 4-mers_enrichment_R
[ARID]	250 nM	Z	1000 nM	Z	5000 nM	Z
	mean R: 0.975	St.Dev: 0.106	mean R: 0.977	St.Dev: 0.094	mean R: 0.979	St.Dev: 0.115
TATA	1.14	1.59	1.14	1.75	1.38	3.51
ATAT	1.14	1.61	1.14	1.79	1.36	3.28
AATA	1.21	2.25	1.21	2.49	1.27	2.52
TTTT	1.02	0.4	1.02	0.433	1.26	2.47
TTTA	1.06	0.833	1.06	0.887	1.24	2.24
AAAA	1.23	2.42	1.24	2.76	1.23	2.21
TTAT	1.06	0.8	1.06	0.864	1.23	2.17
TATT	1.08	0.983	1.07	1.03	1.23	2.16
CATA	1.16	1.76	1.14	1.79	1.22	2.13
ATAA	1.19	2.01	1.19	2.24	1.22	2.12
AGGC	0.949	-0.245	1.04	0.667	1.22	2.07
GGCA	0.965	-0.0945	1.04	0.637	1.19	1.86
ATTT	1.08	0.967	1.07	0.989	1.18	1.77
AAAT	1.18	1.98	1.18	2.17	1.18	1.76
TAAA	1.16	1.73	1.16	1.9	1.17	1.67
AACA	1.17	1.86	1.17	2.09	1.17	1.64
TACA	1.13	1.49	1.12	1.58	1.16	1.59
ATTA	1.12	1.41	1.12	1.5	1.15	1.51
CAAA	1.17	1.81	1.16	2	1.15	1.5
AGCA	1.15	1.61	1.14	1.72	1.15	1.49
ACAA	1.15	1.7	1.16	1.96	1.15	1.48
CACA	1.14	1.55	1.13	1.66	1.15	1.46
ACAT	1.11	1.32	1.11	1.39	1.14	1.43
ATAC	1.12	1.39	1.11	1.4	1.14	1.39
GCAT	1.07	0.903	1.06	0.874	1.13	1.33
TAAT	1.12	1.39	1.12	1.49	1.13	1.31
GCAA	1.09	1.1	1.1	1.32	1.13	1.29
CAAT	1.14	1.53	1.12	1.58	1.12	1.22
TTAA	1.09	1.13	1.09	1.21	1.12	1.21
GCAG	0.973	-0.0207	1.03	0.527	1.12	1.21
AAAC	1.14	1.54	1.13	1.66	1.12	1.2
AATT	1.15	1.7	1.14	1.73	1.12	1.2
AGAA	1.18	1.9	1.16	1.94	1.12	1.19
CTAT	1.05	0.731	1.04	0.649	1.11	1.12
CATT	1.11	1.26	1.08	1.1	1.11	1.11
TAGC	1.05	0.729	1.04	0.658	1.09	0.997
AGTA	1.13	1.46	1.11	1.47	1.09	0.984
ATAG	1.05	0.751	1.05	0.813	1.09	0.975
ACAC	1.1	1.15	1.09	1.19	1.09	0.97
TAAC	1.09	1.09	1.08	1.09	1.09	0.941
GTAT	1.02	0.455	1.01	0.405	1.09	0.923
CAGG	0.915	-0.569	0.985	0.0888	1.08	0.892
CCAT	1.1	1.16	1.07	0.953	1.08	0.886
CCCA	1.01	0.304	0.996	0.204	1.08	0.867
CTTA	1.03	0.515	1.01	0.398	1.08	0.847
CCAA	1.1	1.19	1.09	1.17	1.08	0.84
GAAA	1.12	1.35	1.11	1.43	1.07	0.833
CAGC	1.06	0.819	1.06	0.869	1.07	0.826
ATGC	1.07	0.944	1.06	0.876	1.07	0.825
CTTT	0.994	0.177	0.976	-0.0061	1.07	0.807
AAGC	1.1	1.16	1.09	1.24	1.07	0.798
TGCA	1.06	0.805	1.05	0.732	1.07	0.789
TATG	1	0.279	0.997	0.22	1.07	0.787
ACAG	1.04	0.625	1.06	0.931	1.07	0.774
ACTA	1.06	0.848	1.06	0.897	1.07	0.759
TTAC	1.05	0.692	1.03	0.571	1.06	0.737
CTAA	1.08	0.986	1.07	0.993	1.06	0.707
CAAC	1.08	0.95	1.07	1	1.05	0.656
CCTT	0.997	0.208	0.967	-0.106	1.05	0.633
AACC	1.1	1.19	1.08	1.11	1.05	0.608
CCAC	1.03	0.526	1.02	0.445	1.05	0.608
AAAG	1.08	0.955	1.08	1.14	1.05	0.606
ACCC	1.03	0.563	1.01	0.387	1.05	0.606
ACCA	1.1	1.16	1.08	1.11	1.05	0.603
AGCC	1.08	0.95	1.06	0.848	1.05	0.591
TACC	1.07	0.939	1.04	0.716	1.05	0.587
CCTA	1.03	0.48	1	0.292	1.05	0.585
GCCC	1.02	0.423	1.01	0.345	1.04	0.555
TATC	1.01	0.36	1	0.283	1.04	0.554
CCCC	0.871	-0.983	0.881	-1.02	1.04	0.554
GCAC	1.04	0.63	1.03	0.556	1.04	0.552
CCCT	0.933	-0.395	0.92	-0.601	1.04	0.524
TCCC	0.925	-0.471	0.916	-0.645	1.04	0.518
CACT	1.04	0.608	1.02	0.429	1.04	0.502
TCCA	1.08	1.04	1.05	0.814	1.03	0.487
GTAA	1.07	0.88	1.06	0.913	1.03	0.48
ATTC	1.09	1.1	1.06	0.902	1.03	0.436
CGCA	1.01	0.35	1.02	0.414	1.03	0.434
CACC	1.06	0.776	1.03	0.54	1.03	0.431
GCTA	1.01	0.369	1.01	0.392	1.03	0.428
TGTA	1	0.231	0.988	0.124	1.03	0.423
GCCA	1.03	0.532	1.03	0.613	1.03	0.408
GAAT	1.09	1.05	1.07	0.978	1.02	0.386
GCCT	0.985	0.0967	0.943	-0.356	1.02	0.386
ATGT	1.02	0.395	1.01	0.349	1.02	0.375
ACTT	1.01	0.348	0.997	0.212	1.02	0.371
AATG	1.06	0.785	1.05	0.795	1.02	0.357
AACT	1.03	0.51	1.02	0.478	1.02	0.35
TAGA	1.03	0.492	1.02	0.477	1.02	0.347
CTCC	0.906	-0.656	0.893	-0.886	1.02	0.338
CATG	1.03	0.498	1.02	0.443	1.02	0.332
CTAC	1.02	0.383	1	0.279	1.02	0.331
TTCA	1.06	0.848	1.05	0.783	1.02	0.329
AAGA	1.07	0.942	1.08	1.1	1.02	0.326
GCTT	0.972	-0.0301	0.961	-0.171	1.01	0.291
TACT	1.01	0.313	0.997	0.215	1.01	0.29
ATGA	1.06	0.761	1.05	0.75	1.01	0.284
ATCC	1.05	0.694	1.02	0.472	1.01	0.281
ATCA	1.04	0.659	1.05	0.749	1.01	0.261
GTTT	0.98	0.0494	0.971	-0.0562	1.01	0.259
TGCC	1.01	0.346	0.986	0.104	1.01	0.259
TAAG	1.03	0.495	1.03	0.563	1.01	0.251
TCAT	1.01	0.335	1	0.29	1.01	0.246
CTCA	1	0.28	0.996	0.208	1.01	0.246
AAGT	1.06	0.822	1.06	0.901	1.01	0.237
CAAG	1.05	0.667	1.05	0.82	1	0.225
TTCC	1.05	0.728	1.01	0.327	1	0.225
CAGT	1.05	0.673	1.04	0.706	1	0.223
TCAA	1.04	0.652	1.05	0.739	1	0.211
AGCT	1.02	0.427	1.01	0.391	1	0.185
TTTC	1.01	0.304	0.988	0.123	0.999	0.172
ACCT	1.03	0.488	1	0.259	0.997	0.158
AATC	1.05	0.713	1.04	0.719	0.995	0.139
CCCG	1.04	0.59	1.02	0.412	0.994	0.133
GGAA	0.922	-0.499	0.942	-0.368	0.993	0.12
TGAA	1.05	0.756	1.04	0.688	0.991	0.105
AGAG	1.04	0.595	1.04	0.682	0.991	0.102
TCTA	0.995	0.187	0.991	0.153	0.99	0.1
TAGT	1.01	0.305	1	0.259	0.988	0.0768
CAGA	1.05	0.699	1.05	0.752	0.987	0.0725
TCAC	1	0.259	0.996	0.206	0.983	0.0369
GCGC	0.936	-0.367	0.948	-0.301	0.982	0.0299
GAGA	1.08	0.952	1.06	0.925	0.982	0.0273
ACTC	0.966	-0.0898	0.953	-0.257	0.982	0.0273
CATC	1.02	0.442	1	0.288	0.979	0.00386
GACA	0.964	-0.105	0.986	0.0995	0.979	-0.00309
CCAG	1.03	0.526	1.02	0.452	0.978	-0.01
TTGC	0.985	0.0892	0.961	-0.167	0.977	-0.0205
CCTC	0.91	-0.612	0.905	-0.767	0.976	-0.0231
TTAG	0.972	-0.0273	0.967	-0.107	0.975	-0.0352
AGTT	1.07	0.855	1.05	0.758	0.974	-0.043
ACGC	0.984	0.0882	0.988	0.125	0.973	-0.05
GATA	1.02	0.419	1.02	0.452	0.97	-0.0804
TGCT	0.962	-0.124	0.948	-0.301	0.969	-0.0865
GTTA	1	0.239	0.994	0.188	0.965	-0.124
TCCT	0.943	-0.301	0.917	-0.63	0.964	-0.133
ATCT	0.97	-0.0519	0.968	-0.0935	0.961	-0.155
AGCG	0.931	-0.415	0.952	-0.262	0.959	-0.172
TTTG	0.937	-0.361	0.925	-0.551	0.958	-0.186
GTGC	0.955	-0.195	0.953	-0.248	0.955	-0.205
CTAG	0.979	0.038	0.975	-0.021	0.954	-0.214
CTGC	0.914	-0.578	0.909	-0.716	0.954	-0.215
CCGA	1.08	0.954	1.05	0.753	0.952	-0.231
TTCT	0.974	-0.0112	0.958	-0.195	0.951	-0.242
TCTT	0.924	-0.482	0.919	-0.609	0.95	-0.25
GTAC	0.979	0.0371	0.974	-0.0306	0.95	-0.251
CCGC	0.954	-0.197	0.95	-0.284	0.949	-0.258
GAAC	0.98	0.0494	0.982	0.0621	0.949	-0.262
GGCC	0.867	-1.03	0.904	-0.772	0.949	-0.262
TGTT	0.964	-0.104	0.954	-0.239	0.948	-0.269
CTTG	0.957	-0.176	0.929	-0.506	0.946	-0.288
CGAA	1.03	0.487	1.02	0.466	0.945	-0.298
CTCT	0.903	-0.678	0.893	-0.895	0.943	-0.313
AGTG	0.974	-0.0121	0.979	0.0227	0.942	-0.322
GAGC	0.977	0.0163	0.977	0.00883	0.942	-0.325
GTAG	0.92	-0.52	0.929	-0.51	0.94	-0.334
AAGG	0.906	-0.654	0.939	-0.404	0.939	-0.35
GAAG	0.974	-0.0131	0.986	0.0984	0.937	-0.366
GCGT	0.881	-0.89	0.902	-0.794	0.936	-0.375
GTGT	0.936	-0.365	0.939	-0.396	0.935	-0.379
CTTC	0.941	-0.325	0.926	-0.535	0.934	-0.387
GCTC	0.919	-0.535	0.92	-0.603	0.934	-0.391
CGTA	0.966	-0.0879	0.963	-0.147	0.933	-0.394
GTCC	0.896	-0.747	0.902	-0.791	0.931	-0.413
GAGT	1.01	0.368	1	0.27	0.93	-0.424
GGTA	0.94	-0.328	0.948	-0.3	0.929	-0.435
CGAG	1.08	0.962	1.05	0.806	0.929	-0.437
CGCT	0.931	-0.413	0.927	-0.532	0.928	-0.443
AGAT	1.01	0.339	1.01	0.335	0.927	-0.454
TCTC	0.89	-0.803	0.885	-0.98	0.925	-0.47
CACG	0.968	-0.0642	0.975	-0.0146	0.925	-0.47
AACG	0.962	-0.121	0.974	-0.0242	0.924	-0.477
TGGC	0.897	-0.741	0.905	-0.76	0.921	-0.501
AGAC	0.932	-0.406	0.95	-0.284	0.92	-0.513
TGAG	0.988	0.126	0.977	0.00883	0.917	-0.536
TTGA	0.969	-0.0623	0.954	-0.237	0.917	-0.537
CGCC	0.927	-0.456	0.921	-0.593	0.917	-0.541
GGCT	0.826	-1.41	0.859	-1.25	0.914	-0.562
TACG	0.939	-0.344	0.94	-0.391	0.914	-0.566
TGCG	0.891	-0.799	0.901	-0.807	0.913	-0.572
CCTG	0.931	-0.421	0.915	-0.654	0.911	-0.588
AGGA	0.873	-0.97	0.903	-0.78	0.91	-0.599
TAGG	0.858	-1.11	0.881	-1.02	0.908	-0.616
TGTG	0.906	-0.651	0.905	-0.762	0.906	-0.636
ATGG	0.896	-0.745	0.911	-0.702	0.904	-0.653
GCGA	0.922	-0.503	0.942	-0.37	0.903	-0.656
ACGA	0.986	0.0986	0.991	0.156	0.903	-0.66
ACGT	0.92	-0.523	0.93	-0.497	0.9	-0.684
CTGT	0.876	-0.938	0.877	-1.06	0.898	-0.701
TGAC	0.907	-0.642	0.914	-0.671	0.896	-0.718
ACTG	0.881	-0.886	0.891	-0.916	0.892	-0.751
ATTG	0.947	-0.271	0.936	-0.43	0.892	-0.758
TTGT	0.913	-0.591	0.906	-0.754	0.891	-0.763
AGGT	0.931	-0.417	0.945	-0.333	0.889	-0.784
GTCA	0.885	-0.855	0.91	-0.713	0.886	-0.808
GTGA	0.927	-0.457	0.935	-0.444	0.886	-0.808
AGGG	0.813	-1.53	0.863	-1.21	0.885	-0.814
AGTC	0.932	-0.404	0.941	-0.375	0.885	-0.815
TCAG	0.919	-0.533	0.933	-0.461	0.885	-0.819
GACT	0.846	-1.22	0.863	-1.21	0.877	-0.887
CCGT	0.928	-0.442	0.926	-0.541	0.874	-0.908
CTGA	0.945	-0.286	0.938	-0.408	0.874	-0.909
TCCG	0.958	-0.166	0.938	-0.416	0.874	-0.91
GGGA	0.838	-1.3	0.875	-1.09	0.872	-0.93
ACCG	0.941	-0.32	0.941	-0.381	0.871	-0.934
TGAT	0.936	-0.37	0.933	-0.464	0.87	-0.946
GAGG	0.845	-1.23	0.88	-1.03	0.87	-0.947
GATG	0.916	-0.557	0.922	-0.579	0.868	-0.966
GTTC	0.934	-0.384	0.925	-0.546	0.867	-0.971
GCTG	0.827	-1.4	0.848	-1.37	0.865	-0.986
GTCT	0.838	-1.3	0.857	-1.27	0.864	-0.997
GCCG	0.85	-1.19	0.881	-1.02	0.863	-1
GACC	0.894	-0.771	0.905	-0.76	0.862	-1.01
GGGC	0.759	-2.05	0.814	-1.73	0.86	-1.03
TGTC	0.883	-0.875	0.886	-0.96	0.858	-1.05
CGCG	0.867	-1.03	0.888	-0.946	0.856	-1.06
GGGG	0.725	-2.37	0.79	-1.99	0.856	-1.07
CGTT	0.9	-0.715	0.897	-0.849	0.854	-1.08
GGAG	0.826	-1.41	0.863	-1.21	0.854	-1.09
GGCG	0.781	-1.84	0.834	-1.52	0.852	-1.1
GCGG	0.749	-2.14	0.803	-1.85	0.852	-1.11
CGAC	0.869	-1	0.887	-0.952	0.851	-1.11
TGGA	0.837	-1.31	0.855	-1.3	0.849	-1.13
CGGC	0.792	-1.74	0.826	-1.6	0.848	-1.14
TCGC	0.839	-1.29	0.851	-1.34	0.846	-1.15
CGGA	0.772	-1.92	0.811	-1.77	0.845	-1.16
TTGG	0.836	-1.32	0.833	-1.53	0.845	-1.17
CCGG	0.833	-1.35	0.854	-1.31	0.844	-1.17
CGAT	0.943	-0.308	0.939	-0.402	0.844	-1.17
GATT	0.927	-0.456	0.922	-0.585	0.843	-1.18
CGTG	0.871	-0.983	0.881	-1.02	0.835	-1.25
GGAC	0.758	-2.05	0.804	-1.84	0.832	-1.28
GGTG	0.835	-1.33	0.864	-1.2	0.828	-1.31
ACGG	0.806	-1.6	0.843	-1.43	0.825	-1.34
TGGT	0.881	-0.892	0.878	-1.05	0.824	-1.35
CTGG	0.829	-1.38	0.842	-1.43	0.819	-1.39
GGTT	0.885	-0.853	0.884	-0.984	0.817	-1.4
GTGG	0.788	-1.77	0.825	-1.62	0.815	-1.42
TCGA	0.886	-0.841	0.891	-0.913	0.814	-1.43
TCTG	0.846	-1.23	0.848	-1.37	0.813	-1.44
CTCG	0.869	-1	0.871	-1.12	0.813	-1.44
TGGG	0.78	-1.84	0.815	-1.73	0.813	-1.44
GTTG	0.834	-1.34	0.845	-1.41	0.809	-1.47
CGTC	0.793	-1.72	0.824	-1.63	0.809	-1.48
GACG	0.807	-1.59	0.841	-1.45	0.808	-1.48
CGGG	0.804	-1.62	0.842	-1.44	0.807	-1.49
GATC	0.836	-1.31	0.857	-1.28	0.799	-1.56
TTCG	0.859	-1.1	0.86	-1.24	0.798	-1.57
GGAT	0.808	-1.58	0.832	-1.55	0.797	-1.58
CGGT	0.825	-1.42	0.845	-1.41	0.794	-1.6
GGGT	0.79	-1.75	0.826	-1.6	0.79	-1.64
ATCG	0.811	-1.55	0.833	-1.53	0.782	-1.71
GTCG	0.716	-2.45	0.761	-2.3	0.773	-1.78
TCGT	0.789	-1.76	0.809	-1.78	0.762	-1.89
TCGG	0.726	-2.36	0.761	-2.3	0.741	-2.06
GGTC	0.78	-1.85	0.81	-1.78	0.74	-2.07

## Sheet: 5-mers_enrichment_R
[ARID]	250 nM	Z	1000 nM	Z	5000 nM	Z
	mean R: 0.969	St.Dev: 0.122	mean R: 0.971	St.Dev: 0.108	mean R: 0.973	St.Dev: 0.138
AGGCA	1.1	1.09	1.27	2.73	1.69	5.18
CAGGC	1.02	0.4	1.2	2.16	1.66	4.98
ATATA	1.23	2.11	1.23	2.44	1.61	4.59
TATAT	1.15	1.46	1.16	1.72	1.59	4.49
GGCAG	0.941	-0.227	1.12	1.36	1.49	3.77
TTTTT	1.02	0.413	1.03	0.569	1.47	3.57
AATAT	1.22	2.05	1.22	2.32	1.42	3.24
TTATA	1.13	1.33	1.13	1.48	1.42	3.24
TATTT	1.08	0.914	1.08	1.06	1.41	3.18
ATATT	1.15	1.49	1.15	1.67	1.4	3.1
TTTAT	1.06	0.773	1.07	0.937	1.4	3.1
TTTTA	1.06	0.778	1.07	0.902	1.4	3.07
CATAT	1.18	1.7	1.16	1.75	1.38	2.96
TATAA	1.18	1.77	1.19	2.02	1.38	2.96
AAATA	1.28	2.52	1.28	2.85	1.36	2.84
ATTTA	1.13	1.36	1.14	1.53	1.33	2.61
AAAAA	1.3	2.71	1.31	3.18	1.33	2.56
ACATA	1.2	1.89	1.19	2.07	1.32	2.48
TATTA	1.13	1.32	1.13	1.48	1.32	2.48
ATTTT	1.08	0.875	1.07	0.953	1.31	2.46
ATAAA	1.24	2.26	1.25	2.57	1.3	2.37
GCATA	1.13	1.36	1.13	1.46	1.29	2.29
AATAA	1.27	2.46	1.27	2.79	1.29	2.29
TATAC	1.13	1.34	1.11	1.33	1.28	2.23
TTATT	1.07	0.813	1.07	0.924	1.28	2.2
ATACA	1.22	2.06	1.21	2.22	1.28	2.2
ATTAT	1.12	1.28	1.12	1.43	1.28	2.2
CAATA	1.22	2.06	1.21	2.23	1.27	2.15
TAATA	1.19	1.82	1.19	2.07	1.27	2.12
CTATA	1.12	1.26	1.11	1.27	1.26	2.07
AAACA	1.25	2.28	1.25	2.58	1.25	2.03
GTATA	1.09	1.01	1.08	1.06	1.25	1.99
AAAAT	1.24	2.2	1.24	2.47	1.24	1.96
TATAG	1.06	0.78	1.06	0.783	1.24	1.95
ACAGG	0.951	-0.149	1.05	0.768	1.24	1.94
TTTAA	1.09	1.03	1.09	1.14	1.24	1.91
ATAAT	1.2	1.86	1.19	2.07	1.23	1.9
CATAA	1.21	2.01	1.2	2.13	1.23	1.89
ACAAA	1.22	2.06	1.23	2.38	1.23	1.83
ACACA	1.19	1.8	1.19	2.03	1.22	1.82
TAAAA	1.21	1.96	1.21	2.2	1.22	1.82
CAAAA	1.23	2.12	1.23	2.37	1.22	1.8
CATTT	1.12	1.23	1.1	1.15	1.22	1.77
CTTTT	0.996	0.218	0.988	0.16	1.22	1.77
AATTA	1.21	2.01	1.21	2.22	1.22	1.75
AACAA	1.23	2.12	1.23	2.43	1.21	1.74
CTTAT	1.05	0.647	1.03	0.57	1.21	1.74
AATTT	1.15	1.5	1.14	1.6	1.21	1.73
TACAT	1.14	1.38	1.13	1.43	1.21	1.72
TAAAT	1.17	1.63	1.17	1.83	1.21	1.7
GCAGC	1.04	0.62	1.08	1.01	1.21	1.69
AGCAT	1.17	1.64	1.14	1.59	1.2	1.66
ATAGC	1.14	1.36	1.11	1.32	1.2	1.63
GCAAA	1.15	1.49	1.16	1.71	1.2	1.63
CACAT	1.16	1.53	1.14	1.53	1.2	1.63
AAGCA	1.2	1.9	1.2	2.1	1.2	1.61
CATTA	1.17	1.66	1.14	1.6	1.19	1.57
ATAAC	1.17	1.62	1.16	1.7	1.19	1.57
CAGCA	1.15	1.52	1.15	1.63	1.19	1.56
AACAT	1.18	1.71	1.17	1.82	1.19	1.56
AGTAT	1.15	1.48	1.13	1.47	1.19	1.56
CCATA	1.17	1.67	1.14	1.55	1.19	1.55
ATTAA	1.17	1.69	1.17	1.87	1.19	1.55
AGCAA	1.2	1.91	1.2	2.08	1.19	1.54
TACAA	1.17	1.68	1.17	1.83	1.18	1.53
CACAA	1.19	1.81	1.19	1.99	1.18	1.52
CAAAT	1.19	1.79	1.18	1.93	1.18	1.51
AGAAA	1.25	2.3	1.23	2.41	1.18	1.51
AATAC	1.19	1.82	1.18	1.91	1.18	1.51
TTTAC	1.06	0.759	1.04	0.678	1.18	1.5
CAACA	1.18	1.77	1.18	1.94	1.18	1.49
ATATG	1.06	0.756	1.05	0.777	1.18	1.46
ATGCA	1.16	1.61	1.15	1.62	1.17	1.46
GAATA	1.17	1.65	1.15	1.67	1.17	1.46
TAACA	1.18	1.71	1.17	1.86	1.17	1.46
AAAAC	1.19	1.84	1.19	2.02	1.17	1.45
TTACA	1.13	1.29	1.12	1.34	1.17	1.43
CTTTA	1.05	0.633	1.03	0.532	1.17	1.43
TTAAA	1.13	1.36	1.13	1.52	1.17	1.43
ACAAT	1.18	1.69	1.17	1.87	1.17	1.42
AAATT	1.2	1.87	1.19	2.02	1.17	1.42
GCAGG	0.863	-0.87	0.976	0.0516	1.17	1.41
TATGC	1.08	0.947	1.06	0.847	1.16	1.39
GCAAT	1.12	1.21	1.12	1.35	1.16	1.38
TAGCA	1.13	1.35	1.12	1.35	1.16	1.38
ACATT	1.14	1.37	1.12	1.38	1.16	1.37
CATAC	1.15	1.45	1.12	1.39	1.16	1.36
GAAAA	1.19	1.78	1.18	1.94	1.16	1.32
ATATC	1.08	0.907	1.07	0.923	1.15	1.29
TTAAT	1.1	1.11	1.1	1.22	1.15	1.29
GGCAA	0.987	0.152	1.04	0.663	1.15	1.26
TAATT	1.14	1.43	1.13	1.52	1.15	1.25
AAGAA	1.2	1.89	1.19	2.06	1.14	1.24
GCACA	1.13	1.29	1.12	1.35	1.14	1.24
CTATT	1.06	0.737	1.04	0.662	1.14	1.23
CCACA	1.12	1.21	1.1	1.22	1.14	1.22
ACTAT	1.08	0.936	1.08	0.983	1.14	1.2
ATGTA	1.09	1.03	1.08	1.03	1.14	1.2
ATACC	1.16	1.6	1.13	1.47	1.14	1.2
AACAC	1.16	1.56	1.15	1.65	1.14	1.19
TACAC	1.13	1.3	1.11	1.26	1.14	1.19
AAGTA	1.17	1.65	1.16	1.77	1.14	1.17
AGGCC	0.962	-0.0556	1.02	0.496	1.13	1.17
TAAAC	1.13	1.33	1.12	1.38	1.13	1.16
CTACA	1.11	1.15	1.09	1.15	1.13	1.15
AATAG	1.12	1.23	1.11	1.33	1.13	1.15
CAATT	1.16	1.57	1.14	1.55	1.13	1.15
CACTA	1.13	1.3	1.1	1.21	1.13	1.14
TATTC	1.08	0.911	1.06	0.836	1.13	1.14
CCAAA	1.15	1.49	1.14	1.53	1.13	1.14
CCTAT	1.05	0.665	1.02	0.459	1.13	1.12
CACAC	1.12	1.26	1.11	1.25	1.13	1.11
AGTAA	1.21	1.94	1.19	2.01	1.13	1.11
AGAAT	1.23	2.14	1.19	2.05	1.12	1.09
CTAAA	1.13	1.34	1.12	1.39	1.12	1.09
AAAAG	1.14	1.39	1.15	1.61	1.12	1.07
ACTTA	1.08	0.882	1.06	0.864	1.12	1.06
AACCA	1.18	1.7	1.16	1.71	1.12	1.05
CAAAC	1.13	1.36	1.13	1.47	1.12	1.05
TGCAT	1.08	0.889	1.05	0.757	1.12	1.04
AACTA	1.13	1.29	1.12	1.41	1.12	1.03
GCATT	1.09	0.965	1.06	0.861	1.12	1.03
TCATA	1.07	0.863	1.07	0.913	1.12	1.03
TATGT	1.01	0.371	1.01	0.364	1.11	1.02
CCCGA	1.21	1.99	1.16	1.71	1.11	1.02
AAACC	1.17	1.66	1.15	1.63	1.11	1.02
CCAAT	1.13	1.33	1.1	1.21	1.11	1.02
CAGTA	1.14	1.43	1.13	1.43	1.11	1.01
ATTAC	1.13	1.31	1.11	1.25	1.11	1.01
ACAAC	1.12	1.24	1.12	1.4	1.11	1.01
ACTAA	1.13	1.3	1.12	1.41	1.11	0.997
CCCAA	1.03	0.523	1.02	0.472	1.11	0.994
TAGAA	1.11	1.13	1.09	1.11	1.11	0.989
GTTTT	0.991	0.185	0.987	0.147	1.11	0.988
CCCAT	1.03	0.483	1	0.298	1.11	0.988
CCTTA	1.04	0.566	1.01	0.338	1.11	0.986
ATTCA	1.16	1.59	1.14	1.57	1.11	0.978
AAAGC	1.14	1.43	1.13	1.51	1.11	0.97
CCATT	1.13	1.31	1.08	1.03	1.11	0.965
ATAGA	1.09	0.993	1.09	1.08	1.11	0.965
AGCCA	1.15	1.45	1.14	1.54	1.11	0.964
CCTTT	1.01	0.312	0.975	0.0349	1.11	0.962
GAGAA	1.24	2.26	1.21	2.18	1.11	0.96
CATAG	1.08	0.921	1.07	0.926	1.11	0.96
TGCAA	1.11	1.14	1.09	1.15	1.11	0.956
GCAGT	1.01	0.345	1.04	0.673	1.11	0.956
CCCTT	0.953	-0.133	0.928	-0.394	1.1	0.949
ATGCC	1.11	1.15	1.08	0.999	1.1	0.939
TACAG	1.06	0.756	1.07	0.903	1.1	0.923
AATGC	1.14	1.39	1.11	1.32	1.1	0.922
TATCC	1.08	0.906	1.04	0.658	1.1	0.918
CATGC	1.1	1.04	1.08	0.971	1.1	0.917
AACCC	1.09	1.01	1.07	0.916	1.1	0.915
ACAGC	1.11	1.15	1.1	1.21	1.1	0.914
GCTTT	0.996	0.221	0.981	0.0913	1.1	0.912
AGCCC	1.1	1.07	1.08	1	1.1	0.91
CTTAA	1.07	0.844	1.06	0.83	1.1	0.91
GCTAT	1.04	0.585	1.03	0.539	1.1	0.898
GGCAT	0.987	0.149	1	0.306	1.1	0.896
CAGAA	1.17	1.67	1.15	1.69	1.1	0.893
AACAG	1.09	0.988	1.11	1.3	1.1	0.892
CCCCA	0.912	-0.465	0.918	-0.489	1.1	0.891
GAAAT	1.14	1.42	1.12	1.42	1.1	0.891
TGTAT	1.01	0.342	0.998	0.255	1.1	0.889
GCTTA	1.03	0.475	1.02	0.421	1.1	0.888
TATCA	1.07	0.842	1.07	0.888	1.1	0.884
ATAAG	1.09	1	1.1	1.16	1.09	0.88
TACCC	1.07	0.868	1.04	0.634	1.09	0.874
TAACC	1.13	1.28	1.09	1.15	1.09	0.873
TACTA	1.08	0.947	1.08	0.967	1.09	0.872
GCATG	0.989	0.168	0.996	0.235	1.09	0.867
CCCTA	0.984	0.123	0.964	-0.0613	1.09	0.859
CTAAT	1.1	1.06	1.09	1.06	1.09	0.856
AGCAG	1.04	0.595	1.07	0.892	1.09	0.854
AGCAC	1.13	1.3	1.1	1.24	1.09	0.85
AGCCT	1.08	0.915	1.02	0.446	1.09	0.844
ATGAA	1.15	1.51	1.13	1.5	1.09	0.843
TTTAG	0.986	0.141	0.98	0.0821	1.09	0.837
ATACT	1.07	0.836	1.06	0.833	1.09	0.833
AGCTA	1.11	1.2	1.1	1.22	1.09	0.833
TACCA	1.13	1.28	1.1	1.2	1.09	0.83
TTAAC	1.07	0.856	1.06	0.821	1.09	0.828
GCAAC	1.06	0.786	1.07	0.877	1.09	0.827
ACCAA	1.14	1.41	1.13	1.44	1.09	0.826
TTTTC	0.997	0.231	0.986	0.143	1.09	0.825
ACCCA	1.09	0.958	1.06	0.817	1.09	0.825
GTTTA	1.02	0.451	1.02	0.442	1.09	0.824
GCGCA	1	0.27	1.02	0.417	1.09	0.823
ACTTT	1.02	0.44	1.01	0.355	1.09	0.82
TGCCC	1.05	0.665	1.02	0.492	1.09	0.819
GTAAA	1.11	1.19	1.11	1.25	1.09	0.818
TAGCC	1.07	0.866	1.05	0.711	1.09	0.812
TAGTA	1.09	1.01	1.08	0.968	1.08	0.807
GCAGA	1	0.259	1.04	0.648	1.08	0.806
TCTAT	1.02	0.429	1.01	0.393	1.08	0.802
AAGCC	1.12	1.26	1.1	1.23	1.08	0.801
ACACT	1.07	0.832	1.06	0.801	1.08	0.799
AAATG	1.11	1.17	1.1	1.24	1.08	0.789
ACCAT	1.13	1.3	1.1	1.18	1.08	0.783
ACGCA	1.07	0.846	1.08	0.994	1.08	0.782
CACCC	1.03	0.491	0.993	0.206	1.08	0.78
TAGCG	0.934	-0.289	0.945	-0.24	1.08	0.778
TAAGC	1.1	1.06	1.08	1	1.08	0.772
CGCAT	1.03	0.528	1.02	0.487	1.08	0.772
CACTT	1.08	0.877	1.04	0.644	1.08	0.771
TCCCA	0.97	0.0116	0.957	-0.123	1.08	0.758
CAAGC	1.1	1.05	1.1	1.21	1.08	0.754
CACCA	1.1	1.06	1.07	0.922	1.08	0.749
GTATT	1.03	0.493	1.02	0.447	1.08	0.748
TTATC	0.988	0.159	0.987	0.146	1.08	0.747
TCCAT	1.13	1.31	1.08	1.01	1.08	0.744
ATCCC	1	0.267	0.987	0.148	1.08	0.743
AGTTT	1.1	1.11	1.08	1.02	1.07	0.734
TTACC	1.08	0.901	1.04	0.667	1.07	0.732
CTCCA	1.02	0.385	0.995	0.224	1.07	0.722
AAAGA	1.11	1.18	1.12	1.37	1.07	0.719
GCTAA	1.08	0.907	1.07	0.945	1.07	0.717
ATTCC	1.16	1.54	1.1	1.16	1.07	0.713
CGCAA	1.06	0.786	1.07	0.896	1.07	0.707
CCTAA	1.06	0.773	1.04	0.647	1.07	0.704
CTCCC	0.815	-1.27	0.816	-1.43	1.07	0.694
AATTC	1.18	1.69	1.14	1.53	1.07	0.693
CCCAC	0.95	-0.152	0.946	-0.229	1.07	0.693
CCGAG	1.32	2.92	1.25	2.6	1.07	0.691
TTATG	0.989	0.162	0.977	0.0599	1.07	0.688
TAAAG	1.08	0.891	1.08	0.981	1.07	0.688
GCACC	1.06	0.769	1.01	0.36	1.07	0.682
TATGA	1.04	0.605	1.03	0.561	1.07	0.681
TTAGC	1.04	0.6	1.02	0.43	1.07	0.672
ATAGT	1.07	0.86	1.07	0.887	1.07	0.669
GCCCA	1.04	0.613	1.04	0.604	1.07	0.667
GCCAT	1.07	0.828	1.06	0.791	1.06	0.661
TGTTT	0.987	0.149	0.978	0.0654	1.06	0.659
AAACT	1.08	0.885	1.07	0.904	1.06	0.655
TATCT	0.989	0.162	0.988	0.162	1.06	0.654
TCACA	1.07	0.848	1.07	0.937	1.06	0.65
CACAG	1.07	0.847	1.08	1.02	1.06	0.646
ACAAG	1.07	0.87	1.09	1.1	1.06	0.641
CTCAT	1.02	0.427	1.01	0.331	1.06	0.64
CAGCC	1.08	0.891	1.06	0.794	1.06	0.639
CCCCT	0.855	-0.936	0.856	-1.06	1.06	0.637
GCCTT	0.993	0.201	0.973	0.0201	1.06	0.637
ACCTA	1.09	0.97	1.06	0.828	1.06	0.631
GCCCC	0.951	-0.144	0.947	-0.224	1.06	0.63
TTCCA	1.16	1.6	1.1	1.23	1.06	0.628
TCCCC	0.839	-1.06	0.848	-1.13	1.06	0.625
TACTT	1.04	0.545	1.02	0.453	1.06	0.624
ACTAC	1.06	0.754	1.05	0.739	1.06	0.619
AGGCT	0.893	-0.619	0.953	-0.167	1.06	0.612
TGCCT	1.02	0.409	0.957	-0.124	1.06	0.611
AATCC	1.11	1.19	1.08	1.02	1.06	0.606
GGCAC	0.955	-0.116	0.981	0.0932	1.06	0.598
CATTC	1.1	1.1	1.07	0.894	1.06	0.598
AATCA	1.12	1.26	1.12	1.41	1.06	0.594
GCCAA	1.08	0.873	1.08	0.981	1.05	0.591
ACCAC	1.07	0.869	1.06	0.802	1.05	0.59
TTCAT	1.07	0.866	1.05	0.775	1.05	0.579
ACACC	1.1	1.09	1.07	0.888	1.05	0.578
TGTAA	1.06	0.755	1.05	0.715	1.05	0.572
TCAAA	1.09	0.979	1.09	1.12	1.05	0.568
ATCCA	1.13	1.29	1.09	1.14	1.05	0.567
GAACA	1.07	0.855	1.08	0.975	1.05	0.566
AGCTT	1.05	0.705	1.03	0.593	1.05	0.564
TAACT	1.05	0.648	1.04	0.631	1.05	0.56
GCCCT	0.974	0.0452	0.963	-0.0677	1.05	0.56
TGGCA	1.02	0.39	1.02	0.422	1.05	0.558
ACTCA	1.06	0.787	1.05	0.763	1.05	0.556
CATGT	1.05	0.659	1.03	0.559	1.05	0.548
CCTTG	0.995	0.217	0.95	-0.193	1.05	0.546
TTTCA	1.07	0.844	1.05	0.775	1.05	0.545
TTGCA	1.06	0.716	1.03	0.52	1.05	0.545
GTTAT	1.01	0.362	1.01	0.349	1.05	0.541
GTACA	1.06	0.74	1.06	0.797	1.05	0.54
ACATG	1.04	0.624	1.05	0.708	1.05	0.539
CACCT	1.07	0.831	1.03	0.552	1.05	0.537
TGCAC	1.06	0.781	1.03	0.577	1.05	0.537
GAGCA	1.08	0.88	1.07	0.914	1.05	0.536
AGGAA	0.971	0.0141	0.993	0.205	1.05	0.534
GCTCC	0.927	-0.347	0.918	-0.488	1.05	0.531
AACTT	1.05	0.659	1.03	0.562	1.05	0.528
CCACT	1.02	0.45	0.996	0.237	1.05	0.528
TGAAA	1.11	1.19	1.1	1.17	1.05	0.524
ACTCC	0.933	-0.294	0.913	-0.534	1.05	0.522
TAATG	1.05	0.682	1.04	0.653	1.05	0.522
TCCAA	1.12	1.22	1.09	1.09	1.05	0.521
CAGCT	1.05	0.625	1.04	0.607	1.04	0.52
GCCAC	1.01	0.331	1.02	0.422	1.04	0.516
TACCT	1.06	0.751	1.02	0.459	1.04	0.516
TTTCC	1.05	0.699	1.01	0.374	1.04	0.511
GTAAT	1.09	0.962	1.07	0.964	1.04	0.511
ACCCG	1.15	1.5	1.11	1.3	1.04	0.508
TTTTG	0.94	-0.24	0.931	-0.369	1.04	0.505
AGAAC	1.08	0.924	1.07	0.956	1.04	0.503
GAGTA	1.12	1.21	1.09	1.12	1.04	0.5
TGCCA	1.06	0.736	1.04	0.649	1.04	0.499
ATCAA	1.09	0.969	1.09	1.13	1.04	0.499
AGATA	1.11	1.2	1.11	1.25	1.04	0.495
TCAAT	1.07	0.827	1.07	0.892	1.04	0.489
TTTGC	1.01	0.341	0.979	0.0728	1.04	0.487
CCAAC	1.06	0.71	1.04	0.669	1.04	0.486
GATAT	1.03	0.49	1.03	0.523	1.04	0.485
AACCT	1.08	0.921	1.05	0.766	1.04	0.484
CAAAG	1.08	0.922	1.09	1.06	1.04	0.482
AGAGA	1.12	1.21	1.11	1.3	1.04	0.481
TGCTT	0.992	0.187	0.972	0.0118	1.04	0.48
CTCAA	1.05	0.687	1.04	0.653	1.04	0.48
CCAGC	1.05	0.656	1.03	0.587	1.04	0.476
AATGA	1.11	1.14	1.1	1.19	1.04	0.475
AGTTA	1.13	1.3	1.11	1.31	1.04	0.473
ACCCC	0.918	-0.418	0.92	-0.466	1.04	0.471
CTAAC	1.06	0.753	1.05	0.719	1.04	0.471
ATCTA	1.03	0.512	1.03	0.563	1.04	0.47
AATGT	1.06	0.788	1.05	0.779	1.04	0.465
ATTTC	1.08	0.872	1.05	0.766	1.04	0.464
CCCCC	0.779	-1.56	0.809	-1.49	1.04	0.461
CAACT	1.05	0.64	1.03	0.594	1.04	0.455
CATCC	1.07	0.81	1.03	0.565	1.04	0.455
TAGCT	1.03	0.528	1.02	0.415	1.04	0.452
CCTCA	0.983	0.115	0.971	0.0044	1.04	0.452
GAAAC	1.08	0.901	1.07	0.945	1.03	0.447
ACCTT	1.04	0.584	1	0.304	1.03	0.447
AAAGT	1.1	1.05	1.1	1.18	1.03	0.446
CTGCA	0.985	0.131	0.972	0.0146	1.03	0.444
GCAAG	0.997	0.233	1.03	0.564	1.03	0.442
CCGCA	1.02	0.452	1.02	0.443	1.03	0.44
CATGA	1.08	0.914	1.06	0.872	1.03	0.44
TCATT	1.02	0.414	1	0.301	1.03	0.435
TTCCC	0.967	-0.0196	0.941	-0.28	1.03	0.432
AGACA	1.04	0.56	1.06	0.791	1.03	0.427
CATCA	1.08	0.941	1.07	0.902	1.03	0.426
AAATC	1.08	0.95	1.08	1.01	1.03	0.423
CAACC	1.07	0.857	1.06	0.818	1.03	0.423
CCACC	1.01	0.346	0.998	0.249	1.03	0.412
ACCCT	0.997	0.231	0.971	0.0044	1.03	0.411
CTAGC	1.02	0.4	1.01	0.36	1.03	0.41
TAAGT	1.06	0.724	1.06	0.786	1.03	0.405
TCCAC	1.04	0.589	1.02	0.429	1.03	0.404
GCCTA	1	0.285	0.999	0.265	1.03	0.403
GTGTA	1	0.276	0.994	0.219	1.03	0.4
TCCCT	0.906	-0.516	0.892	-0.729	1.03	0.392
TTACT	1.01	0.298	0.99	0.176	1.03	0.391
ATCAT	1.04	0.557	1.03	0.566	1.03	0.391
CTTAC	1	0.292	0.981	0.096	1.03	0.388
ATGCT	1.05	0.631	1.03	0.504	1.03	0.388
TCTTT	0.936	-0.27	0.934	-0.336	1.03	0.386
TGCTA	1.04	0.572	1.02	0.442	1.03	0.382
CCTAC	0.989	0.168	0.968	-0.0215	1.03	0.381
TTCAA	1.09	1.03	1.08	1.05	1.03	0.379
TTCAC	1.06	0.778	1.04	0.643	1.02	0.37
AGCGC	1	0.29	1.01	0.32	1.02	0.366
AACTC	1	0.255	0.985	0.133	1.02	0.357
ATGTT	1.04	0.598	1.03	0.538	1.02	0.353
CTCTA	0.993	0.197	0.979	0.0775	1.02	0.348
CACGC	1.03	0.502	1.03	0.52	1.02	0.347
AAGGC	0.947	-0.178	0.988	0.163	1.02	0.342
ACAGT	1.07	0.856	1.07	0.954	1.02	0.342
GAATT	1.12	1.26	1.09	1.1	1.02	0.339
GTGCA	1.03	0.461	1.02	0.496	1.02	0.338
AGAAG	1.08	0.892	1.08	1.01	1.02	0.332
GCTAC	1.01	0.34	1.01	0.336	1.02	0.33
CCCAG	1.03	0.5	1.02	0.43	1.02	0.328
TCCTT	0.982	0.107	0.945	-0.234	1.02	0.326
AAGAG	1.07	0.846	1.08	0.973	1.02	0.326
CACTC	1	0.296	0.98	0.0895	1.02	0.324
AAGCT	1.06	0.762	1.06	0.784	1.02	0.323
AGGTA	1.02	0.429	1.03	0.517	1.02	0.316
CAATG	1.07	0.804	1.05	0.767	1.02	0.314
CTTGC	0.998	0.242	0.961	-0.0936	1.02	0.31
CAAGT	1.08	0.888	1.07	0.963	1.02	0.31
CCCTC	0.861	-0.886	0.863	-0.995	1.02	0.304
ATTTG	0.987	0.15	0.975	0.0405	1.02	0.303
GCACT	1.03	0.483	0.997	0.242	1.01	0.302
GTATG	0.945	-0.195	0.945	-0.235	1.01	0.3
TAGAG	1.01	0.376	1.01	0.356	1.01	0.299
ATTAG	1.03	0.509	1.02	0.49	1.01	0.297
GTAAC	1.05	0.664	1.04	0.636	1.01	0.296
CCTCC	0.857	-0.916	0.86	-1.02	1.01	0.292
CGAAA	1.11	1.19	1.1	1.17	1.01	0.292
CCATG	1.05	0.648	1.02	0.494	1.01	0.288
CAATC	1.05	0.68	1.05	0.732	1.01	0.288
ACAGA	1.07	0.829	1.08	0.967	1.01	0.281
GGAAA	0.969	0.00176	0.988	0.158	1.01	0.281
ATCAC	1.05	0.674	1.05	0.701	1.01	0.28
GACAA	1.02	0.382	1.03	0.588	1.01	0.275
AGCGT	0.937	-0.26	0.954	-0.156	1.01	0.272
AGTAG	1.01	0.337	1.01	0.376	1.01	0.271
TTCTA	1.05	0.64	1.03	0.526	1.01	0.27
GTAGC	0.991	0.181	0.988	0.155	1.01	0.268
CTATG	1	0.295	0.992	0.192	1.01	0.268
CTACT	0.999	0.245	0.983	0.112	1.01	0.265
TACTC	0.991	0.181	0.97	-0.00948	1.01	0.257
ATTCT	1.06	0.761	1.04	0.636	1.01	0.253
TATTG	0.97	0.00586	0.96	-0.101	1.01	0.241
TCTTA	0.958	-0.0901	0.958	-0.12	1.01	0.241
AGTGC	1.05	0.666	1.04	0.605	1.01	0.24
AGAGC	1.05	0.676	1.04	0.684	1.01	0.239
TTTCT	0.975	0.0501	0.964	-0.065	1.01	0.236
CAAGA	1.1	1.06	1.1	1.17	1.01	0.233
TACGC	1.01	0.34	0.999	0.261	1.01	0.231
AGTAC	1.09	0.973	1.07	0.916	1	0.228
TGCGC	0.954	-0.126	0.952	-0.173	1	0.227
TCCTA	0.995	0.21	0.966	-0.0437	1	0.225
CGAGA	1.22	2.05	1.17	1.8	1	0.224
TCTAA	1.03	0.491	1.03	0.546	1	0.216
CATCT	1.02	0.443	0.999	0.264	1	0.215
CTCCT	0.848	-0.992	0.834	-1.26	1	0.215
TGAAT	1.09	0.958	1.06	0.849	1	0.213
GAAGC	1.03	0.542	1.04	0.614	1	0.203
GCGTA	0.947	-0.179	0.958	-0.121	1	0.202
TAATC	1.04	0.602	1.03	0.571	1	0.199
CCATC	1.02	0.413	0.999	0.265	1	0.197
ACATC	1.04	0.564	1.03	0.507	1	0.194
CCCGC	0.969	-0.00152	0.959	-0.113	1	0.193
CTACC	0.997	0.23	0.976	0.0451	0.999	0.186
TTCTT	0.983	0.117	0.97	-0.00763	0.999	0.185
CAGTT	1.08	0.907	1.06	0.816	0.998	0.179
CGCTA	1.01	0.32	0.997	0.246	0.998	0.179
TTAAG	1.01	0.366	1.01	0.352	0.998	0.178
GATAA	1.07	0.85	1.07	0.918	0.997	0.173
CGTAT	0.979	0.0797	0.971	0.000698	0.997	0.172
CTCAC	0.974	0.0387	0.963	-0.0714	0.996	0.166
TGTTA	1.02	0.416	1.01	0.353	0.996	0.165
ATAGG	0.914	-0.448	0.935	-0.33	0.996	0.165
CAGCG	0.957	-0.095	0.983	0.115	0.996	0.161
CTATC	0.995	0.213	0.979	0.0756	0.996	0.161
CTTCA	1.01	0.375	1	0.289	0.994	0.147
AGTGT	1.02	0.437	1.02	0.422	0.994	0.147
TTGCC	1	0.288	0.966	-0.04	0.993	0.144
GCCCG	1.1	1.07	1.07	0.964	0.993	0.141
CGGAA	0.852	-0.959	0.881	-0.83	0.992	0.138
AACGC	1.03	0.484	1.03	0.525	0.992	0.137
CGCTT	0.973	0.0346	0.952	-0.174	0.992	0.133
ATCTT	0.974	0.0403	0.972	0.0118	0.992	0.132
GTCCC	0.894	-0.617	0.904	-0.618	0.991	0.13
CTGTA	0.918	-0.415	0.911	-0.553	0.99	0.124
CCAGT	1.06	0.788	1.04	0.653	0.99	0.124
TAAGA	1.05	0.684	1.05	0.759	0.99	0.123
ATGAG	1.04	0.555	1.03	0.556	0.99	0.118
ACTAG	1.01	0.341	1.01	0.348	0.989	0.117
GCGCC	0.968	-0.00644	0.963	-0.0696	0.989	0.112
GGCCC	0.926	-0.349	0.945	-0.237	0.988	0.11
ACGAA	1.06	0.757	1.06	0.836	0.988	0.104
ATGGC	0.965	-0.0351	0.967	-0.0363	0.987	0.102
TCTCC	0.873	-0.785	0.864	-0.992	0.987	0.0986
TGCAG	0.961	-0.063	0.97	-0.00578	0.986	0.0943
GGTAT	0.963	-0.045	0.958	-0.117	0.986	0.0943
CAGAG	1.06	0.723	1.06	0.784	0.986	0.0936
GGCTA	0.881	-0.721	0.922	-0.446	0.986	0.0928
CCAAG	1.06	0.752	1.05	0.747	0.986	0.0928
GACAT	0.974	0.0436	0.982	0.107	0.986	0.0921
AAGTT	1.09	0.958	1.08	0.997	0.985	0.087
GCCTC	0.924	-0.364	0.926	-0.417	0.985	0.0849
TGACA	1	0.271	1	0.311	0.985	0.0841
AATCT	1.02	0.459	1.02	0.483	0.985	0.0819
ACGTA	1.01	0.319	1.01	0.324	0.984	0.0776
TGTGC	0.968	-0.0089	0.952	-0.175	0.984	0.0776
TGCGT	0.903	-0.537	0.907	-0.588	0.984	0.0761
AGGCG	0.85	-0.973	0.925	-0.423	0.984	0.0761
CGCCC	0.96	-0.0761	0.953	-0.164	0.983	0.0711
GTGCC	1.01	0.368	0.99	0.181	0.983	0.0674
TCACT	0.981	0.103	0.969	-0.0206	0.981	0.0566
TTAGT	0.993	0.194	0.981	0.0941	0.981	0.0551
CTAGA	1.05	0.65	1.03	0.541	0.981	0.0551
ACTGC	0.929	-0.33	0.926	-0.41	0.98	0.0515
GTAGA	0.947	-0.179	0.947	-0.219	0.98	0.0508
CCTCT	0.908	-0.502	0.894	-0.711	0.979	0.0413
TAACG	0.975	0.0501	0.977	0.0543	0.979	0.0384
GGCCA	0.905	-0.522	0.949	-0.206	0.979	0.0377
TAGTT	1.03	0.52	1.02	0.462	0.978	0.0348
TCACC	1.02	0.39	0.995	0.225	0.978	0.0334
TATGG	0.898	-0.58	0.903	-0.63	0.978	0.0312
TGTAG	0.901	-0.558	0.898	-0.676	0.978	0.0305
AGAGT	1.08	0.878	1.06	0.853	0.977	0.0297
CCTGC	0.927	-0.339	0.916	-0.508	0.977	0.0268
CCAGA	1.1	1.11	1.07	0.916	0.977	0.0268
CGCCT	0.955	-0.113	0.907	-0.585	0.977	0.0247
ATGAC	0.975	0.0485	0.976	0.0506	0.976	0.0217
TCCAG	1.05	0.627	1.02	0.422	0.976	0.021
CCCCG	0.935	-0.274	0.931	-0.365	0.976	0.0196
GTTAA	1.04	0.606	1.04	0.595	0.975	0.0138
GGGCA	0.823	-1.19	0.897	-0.685	0.975	0.013
AAAGG	0.951	-0.143	0.98	0.0849	0.975	0.0123
TCTAC	0.98	0.0911	0.969	-0.0159	0.975	0.0123
TTCCT	1.04	0.545	0.983	0.115	0.975	0.0116
TCCCG	0.982	0.107	0.961	-0.0862	0.974	0.00507
CTTCC	0.928	-0.339	0.9	-0.653	0.974	0.00507
TTGTA	0.976	0.0608	0.964	-0.0631	0.973	-0.00146
GCTCA	0.99	0.171	0.991	0.189	0.973	-0.00219
ACCAG	1.05	0.671	1.04	0.627	0.973	-0.00291
ACCTC	0.955	-0.115	0.945	-0.242	0.973	-0.00364
TTAGA	0.996	0.226	0.991	0.19	0.973	-0.00509
GCTGC	0.88	-0.726	0.892	-0.732	0.973	-0.00581
ATCCT	1	0.278	0.973	0.0247	0.972	-0.0109
CCGAA	1.09	0.972	1.06	0.819	0.972	-0.0109
TGTGT	0.946	-0.192	0.939	-0.29	0.971	-0.0145
GAGGC	0.868	-0.826	0.917	-0.496	0.971	-0.0196
CCTAG	1	0.279	0.986	0.138	0.97	-0.021
TAGGC	0.902	-0.545	0.928	-0.399	0.97	-0.0218
CGCAC	0.963	-0.045	0.96	-0.0983	0.97	-0.0232
CAGTG	0.999	0.243	1	0.308	0.97	-0.0239
ATACG	0.99	0.174	0.989	0.172	0.97	-0.0239
CGTAA	1.03	0.536	1.03	0.509	0.97	-0.0261
GCATC	1.03	0.475	0.998	0.256	0.969	-0.0297
GACAG	0.915	-0.438	0.96	-0.0964	0.969	-0.0312
ATGTG	0.97	0.0075	0.96	-0.0983	0.968	-0.0392
CCTTC	0.941	-0.226	0.922	-0.454	0.968	-0.0406
GCGAA	0.986	0.142	1	0.271	0.967	-0.0479
CTGCT	0.91	-0.481	0.902	-0.635	0.967	-0.0486
TGTAC	0.994	0.208	0.974	0.0284	0.967	-0.0493
ATTGC	1.02	0.436	0.995	0.228	0.967	-0.0493
TCTCA	0.956	-0.107	0.95	-0.189	0.967	-0.0493
TAGTG	0.959	-0.0852	0.957	-0.125	0.966	-0.053
GTACC	1.04	0.556	1.01	0.336	0.966	-0.0544
TTGAA	1.03	0.53	1.01	0.393	0.966	-0.0551
GACAC	0.957	-0.102	0.97	-0.003	0.966	-0.0566
AAACG	1.02	0.414	1.03	0.517	0.965	-0.0602
CTAAG	1.01	0.359	1.01	0.354	0.965	-0.0609
GAACC	1.02	0.44	1.01	0.361	0.965	-0.0617
TGATA	1.03	0.492	1.02	0.465	0.965	-0.0624
CGAAT	1.06	0.756	1.04	0.631	0.964	-0.0689
GAGCC	1.01	0.363	1	0.282	0.964	-0.0711
CTGCC	0.906	-0.516	0.896	-0.691	0.962	-0.0805
TTTGA	0.964	-0.0409	0.953	-0.16	0.962	-0.0841
TCAAC	1	0.29	1	0.305	0.962	-0.0856
ACTCT	0.924	-0.371	0.911	-0.554	0.961	-0.0892
GTCCA	0.951	-0.145	0.956	-0.132	0.961	-0.0892
TTTGT	0.933	-0.295	0.926	-0.411	0.961	-0.0914
ACTTC	0.969	0.0034	0.956	-0.139	0.96	-0.095
GTGAA	1.01	0.375	1.01	0.379	0.96	-0.0994
CTAGT	0.999	0.247	0.991	0.184	0.958	-0.112
CTTAG	0.973	0.0329	0.957	-0.125	0.958	-0.112
GTGTT	0.977	0.0665	0.968	-0.0224	0.958	-0.112
CTTTC	0.959	-0.0852	0.937	-0.314	0.958	-0.113
GAAGA	1.02	0.386	1.03	0.504	0.958	-0.114
GCTAG	0.931	-0.312	0.95	-0.193	0.957	-0.121
AAGGA	0.891	-0.639	0.925	-0.424	0.957	-0.122
AAGTG	1	0.281	1.01	0.34	0.956	-0.124
ATGCG	0.944	-0.202	0.954	-0.153	0.956	-0.125
TGGAA	0.922	-0.387	0.925	-0.424	0.955	-0.133
AGCTC	0.987	0.151	0.978	0.0673	0.953	-0.145
ACGCT	0.971	0.0141	0.968	-0.0289	0.953	-0.147
CTTGA	1.02	0.398	0.98	0.083	0.953	-0.147
GGAAT	0.948	-0.168	0.953	-0.164	0.953	-0.148
GCGCT	0.918	-0.416	0.921	-0.457	0.952	-0.152
CTCTT	0.89	-0.65	0.872	-0.912	0.951	-0.161
TTGCT	0.964	-0.0401	0.943	-0.258	0.951	-0.165
AGCGA	0.986	0.14	1	0.286	0.95	-0.166
GTTAC	0.997	0.232	0.985	0.131	0.95	-0.168
CGGCA	0.872	-0.798	0.903	-0.625	0.95	-0.171
ACGCC	0.971	0.0132	0.962	-0.0825	0.95	-0.173
CTCTC	0.832	-1.12	0.828	-1.32	0.949	-0.177
CGCAG	0.944	-0.202	0.966	-0.0446	0.949	-0.177
AGTCC	0.989	0.162	0.98	0.0849	0.948	-0.184
GCTTC	0.94	-0.238	0.928	-0.391	0.948	-0.186
CCCTG	0.9	-0.568	0.892	-0.727	0.947	-0.189
GCCGC	0.885	-0.685	0.912	-0.539	0.947	-0.191
CCCGT	1	0.289	0.984	0.12	0.947	-0.191
CGACA	0.96	-0.0729	0.976	0.046	0.947	-0.194
TACCG	0.98	0.0928	0.966	-0.0483	0.947	-0.194
TGCTC	0.934	-0.286	0.921	-0.46	0.946	-0.201
ACACG	0.998	0.239	1.01	0.35	0.946	-0.201
CCGTA	1	0.294	0.99	0.182	0.946	-0.202
AAGCG	0.968	-0.0089	0.984	0.126	0.945	-0.203
TAGAC	0.943	-0.216	0.95	-0.194	0.945	-0.207
CGAGT	1.1	1.11	1.07	0.88	0.945	-0.207
ATCTC	0.941	-0.226	0.933	-0.35	0.945	-0.207
GAGTT	1.08	0.893	1.04	0.612	0.944	-0.213
TTCTC	0.935	-0.277	0.918	-0.487	0.944	-0.215
CTTCT	0.924	-0.369	0.91	-0.561	0.943	-0.222
GAAGT	1.01	0.324	1	0.316	0.943	-0.223
CACTG	0.929	-0.327	0.927	-0.4	0.943	-0.223
CCACG	0.963	-0.0499	0.966	-0.0483	0.942	-0.224
GGCCT	0.86	-0.896	0.86	-1.03	0.942	-0.23
CAGGT	0.94	-0.235	0.967	-0.0307	0.941	-0.236
AGTGA	0.998	0.24	1	0.299	0.941	-0.237
CCGCT	0.944	-0.202	0.934	-0.342	0.94	-0.24
GGTAA	0.986	0.144	0.991	0.185	0.94	-0.242
GGGAA	0.94	-0.239	0.96	-0.104	0.94	-0.244
GGCTT	0.86	-0.893	0.874	-0.895	0.94	-0.244
GTAAG	0.969	0.00422	0.979	0.0738	0.939	-0.246
TGAGC	0.991	0.182	0.976	0.0479	0.939	-0.25
CGCCA	0.966	-0.0212	0.968	-0.0289	0.938	-0.254
GCCAG	0.952	-0.136	0.97	-0.0113	0.937	-0.263
CTTGT	0.953	-0.131	0.931	-0.365	0.937	-0.264
CACGT	0.966	-0.0278	0.971	0.00347	0.937	-0.264
GTTCC	1.02	0.45	0.989	0.168	0.937	-0.265
ATGAT	1	0.293	0.999	0.262	0.937	-0.265
GCGTT	0.903	-0.538	0.911	-0.552	0.937	-0.266
TAAGG	0.898	-0.583	0.924	-0.428	0.937	-0.266
CGATA	1.04	0.549	1.03	0.508	0.936	-0.269
ACTTG	0.983	0.118	0.957	-0.123	0.936	-0.271
GACCC	0.927	-0.346	0.932	-0.359	0.936	-0.273
GATAC	1	0.273	0.998	0.253	0.935	-0.274
ATGTC	0.949	-0.162	0.948	-0.207	0.935	-0.275
GTTTC	0.986	0.136	0.963	-0.0742	0.935	-0.276
CTGAA	1.01	0.316	0.994	0.214	0.935	-0.276
CGTTT	0.929	-0.327	0.923	-0.441	0.935	-0.279
TGAGA	1.07	0.803	1.04	0.668	0.935	-0.279
TGTCC	0.938	-0.252	0.925	-0.427	0.934	-0.283
GTCCT	0.873	-0.787	0.873	-0.905	0.934	-0.287
TAGAT	0.983	0.119	0.982	0.101	0.933	-0.292
TCAGC	0.969	-0.00316	0.966	-0.0446	0.932	-0.297
CCAGG	0.918	-0.418	0.945	-0.242	0.932	-0.299
TCCTC	0.874	-0.776	0.864	-0.983	0.932	-0.302
TCTCT	0.882	-0.709	0.876	-0.879	0.931	-0.303
CACGA	1.04	0.621	1.04	0.617	0.931	-0.306
TGAAC	0.996	0.219	0.982	0.106	0.931	-0.308
GGCGC	0.859	-0.899	0.893	-0.723	0.931	-0.31
CAACG	0.976	0.0542	0.987	0.151	0.93	-0.311
TTCAG	0.984	0.124	0.979	0.0738	0.93	-0.311
ATTGA	1	0.258	0.988	0.161	0.93	-0.313
ACTGT	0.875	-0.774	0.884	-0.805	0.93	-0.314
AACGA	1.03	0.474	1.03	0.568	0.93	-0.317
CCTGA	1.04	0.563	1	0.286	0.929	-0.321
GATGC	0.971	0.0149	0.97	-0.00948	0.929	-0.322
AACGT	0.953	-0.129	0.963	-0.0733	0.929	-0.324
GACTA	0.906	-0.513	0.925	-0.425	0.928	-0.326
CAAGG	0.908	-0.501	0.939	-0.293	0.928	-0.328
TCCGC	0.971	0.0206	0.951	-0.18	0.928	-0.328
GCACG	0.927	-0.343	0.951	-0.18	0.928	-0.331
AATGG	0.942	-0.223	0.954	-0.158	0.927	-0.336
ACCTG	1	0.26	0.977	0.058	0.926	-0.342
CATTG	0.994	0.202	0.971	0.00347	0.926	-0.345
GGCTC	0.838	-1.07	0.866	-0.971	0.926	-0.345
CCTGT	0.915	-0.444	0.905	-0.606	0.926	-0.346
CGCGC	0.9	-0.561	0.918	-0.488	0.925	-0.347
TACGT	0.936	-0.269	0.934	-0.343	0.925	-0.347
GAACT	0.941	-0.231	0.936	-0.323	0.925	-0.347
AGGGA	0.862	-0.877	0.902	-0.639	0.925	-0.348
CTTGG	0.872	-0.797	0.853	-1.09	0.923	-0.366
GAGAT	1.04	0.589	1.02	0.455	0.922	-0.373
AGATG	0.996	0.219	0.992	0.2	0.921	-0.377
GAATC	1.01	0.336	0.997	0.243	0.921	-0.378
CTTTG	0.944	-0.207	0.914	-0.522	0.921	-0.38
GTATC	0.968	-0.00562	0.954	-0.152	0.921	-0.381
AGAGG	0.883	-0.701	0.919	-0.477	0.921	-0.382
CAGGA	0.883	-0.702	0.92	-0.47	0.92	-0.385
GTAGT	0.943	-0.212	0.946	-0.231	0.92	-0.389
ACCGC	0.956	-0.106	0.952	-0.175	0.92	-0.389
GTGCT	0.916	-0.43	0.912	-0.543	0.919	-0.395
GAAAG	0.982	0.104	0.995	0.225	0.919	-0.395
CCGCC	0.914	-0.447	0.906	-0.598	0.918	-0.397
TGAGT	1.01	0.331	0.987	0.146	0.918	-0.398
GTCAC	0.891	-0.635	0.911	-0.552	0.918	-0.399
CAGTC	0.948	-0.173	0.967	-0.0354	0.918	-0.404
GAATG	0.989	0.162	0.986	0.138	0.918	-0.404
GACTT	0.884	-0.694	0.89	-0.748	0.917	-0.41
CATGG	0.912	-0.464	0.924	-0.429	0.915	-0.419
TCAAG	0.974	0.0436	0.985	0.133	0.915	-0.419
AATTG	1.01	0.378	1	0.298	0.915	-0.423
CTGTT	0.909	-0.491	0.901	-0.646	0.915	-0.424
GGGGC	0.743	-1.85	0.808	-1.5	0.915	-0.424
AAGAT	1.01	0.356	1.02	0.447	0.915	-0.424
TGGTA	0.967	-0.013	0.955	-0.145	0.915	-0.425
GAGAC	0.918	-0.419	0.934	-0.336	0.914	-0.426
ACCGA	1.07	0.834	1.05	0.695	0.914	-0.427
TTGGC	0.892	-0.629	0.872	-0.911	0.914	-0.433
TGGCC	0.899	-0.569	0.905	-0.608	0.913	-0.435
TGAAG	0.974	0.0452	0.978	0.0627	0.913	-0.436
CAGGG	0.85	-0.979	0.899	-0.661	0.912	-0.441
AGTCA	0.984	0.121	0.994	0.214	0.912	-0.442
TCATC	0.942	-0.224	0.938	-0.301	0.912	-0.442
CAGAT	1	0.279	1	0.266	0.912	-0.444
ATGGA	0.886	-0.676	0.907	-0.586	0.912	-0.445
GGCCG	0.785	-1.51	0.864	-0.985	0.912	-0.445
TCGCA	0.899	-0.576	0.907	-0.585	0.912	-0.448
GTCAA	0.92	-0.398	0.948	-0.207	0.911	-0.453
TTACG	0.94	-0.234	0.931	-0.366	0.911	-0.453
TCATG	0.949	-0.16	0.947	-0.217	0.909	-0.464
TCTAG	0.935	-0.279	0.933	-0.347	0.909	-0.465
GACCA	0.955	-0.118	0.965	-0.0529	0.908	-0.471
GCTTG	0.907	-0.51	0.9	-0.649	0.908	-0.471
AAGAC	0.94	-0.234	0.963	-0.0714	0.908	-0.474
TTCCG	1	0.285	0.967	-0.0326	0.908	-0.476
GTACT	0.937	-0.258	0.932	-0.354	0.908	-0.476
ACGAG	1.03	0.532	1.03	0.517	0.907	-0.48
AACCG	1	0.27	0.998	0.25	0.907	-0.482
GTTCA	0.98	0.0879	0.975	0.0377	0.907	-0.484
TACTG	0.9	-0.565	0.902	-0.638	0.905	-0.495
CACCG	0.972	0.0231	0.963	-0.0705	0.905	-0.497
CTCAG	0.947	-0.176	0.95	-0.196	0.905	-0.497
TCAGT	0.961	-0.0647	0.964	-0.0668	0.904	-0.502
TTGAG	0.96	-0.0704	0.942	-0.265	0.903	-0.506
GTGTG	0.871	-0.806	0.887	-0.77	0.903	-0.51
GGAGA	0.888	-0.661	0.918	-0.488	0.902	-0.514
AACTG	0.916	-0.432	0.924	-0.428	0.902	-0.515
GAGAG	0.992	0.192	1	0.274	0.901	-0.521
GGAAC	0.883	-0.701	0.904	-0.617	0.901	-0.522
TACGA	0.99	0.176	0.984	0.122	0.901	-0.522
GTCTA	0.882	-0.713	0.904	-0.62	0.901	-0.524
GATTT	0.947	-0.182	0.94	-0.284	0.9	-0.532
CTCCG	0.925	-0.357	0.909	-0.572	0.898	-0.543
GAGCT	0.934	-0.284	0.934	-0.342	0.898	-0.546
ATCAG	0.943	-0.21	0.961	-0.0909	0.898	-0.546
GCGTC	0.805	-1.34	0.842	-1.19	0.898	-0.547
CTGAG	1.03	0.527	1	0.304	0.898	-0.548
TCTTG	0.888	-0.662	0.877	-0.864	0.897	-0.55
CAGAC	0.912	-0.47	0.934	-0.342	0.897	-0.556
CGAGC	1	0.28	0.992	0.197	0.897	-0.556
GTCAT	0.896	-0.599	0.912	-0.54	0.896	-0.56
GGTAG	0.865	-0.852	0.896	-0.694	0.896	-0.564
AGACC	0.955	-0.116	0.961	-0.0881	0.895	-0.566
ACTGA	0.941	-0.229	0.946	-0.233	0.895	-0.566
TTGTT	0.926	-0.351	0.918	-0.485	0.894	-0.572
CGCTC	0.894	-0.617	0.896	-0.686	0.894	-0.572
TGGCT	0.873	-0.79	0.872	-0.916	0.894	-0.574
GTCTT	0.86	-0.895	0.874	-0.898	0.894	-0.575
AGCTG	0.887	-0.674	0.903	-0.63	0.894	-0.577
TCAGG	0.826	-1.17	0.878	-0.853	0.893	-0.58
GCTGT	0.833	-1.12	0.848	-1.13	0.893	-0.58
GTTGC	0.895	-0.605	0.898	-0.676	0.893	-0.581
GTGCG	0.837	-1.08	0.864	-0.992	0.893	-0.582
AAGTC	0.946	-0.186	0.955	-0.148	0.893	-0.583
TTGAC	0.911	-0.471	0.903	-0.629	0.892	-0.587
GCTCT	0.874	-0.775	0.87	-0.933	0.892	-0.589
CTACG	0.939	-0.244	0.94	-0.285	0.892	-0.59
AGTTC	1.04	0.555	1.01	0.393	0.892	-0.593
TCCTG	0.9	-0.564	0.871	-0.925	0.891	-0.597
AGACT	0.886	-0.677	0.9	-0.649	0.891	-0.598
TTTGG	0.856	-0.925	0.848	-1.14	0.89	-0.607
AGGGG	0.75	-1.8	0.82	-1.4	0.889	-0.608
GCGGC	0.77	-1.63	0.821	-1.39	0.889	-0.608
TCTGC	0.895	-0.604	0.89	-0.75	0.889	-0.61
GATGA	0.974	0.0387	0.97	-0.0113	0.889	-0.612
CCCGG	0.911	-0.476	0.916	-0.503	0.889	-0.614
TCCGA	1.05	0.69	1.01	0.383	0.888	-0.615
CTGGC	0.851	-0.966	0.866	-0.972	0.888	-0.616
GATTA	0.973	0.0337	0.973	0.0173	0.888	-0.616
GACTC	0.855	-0.932	0.863	-0.993	0.888	-0.62
GTCTC	0.833	-1.11	0.849	-1.13	0.888	-0.621
AGCGG	0.797	-1.41	0.846	-1.16	0.887	-0.624
TTGCG	0.884	-0.694	0.881	-0.825	0.887	-0.627
CGTGC	0.896	-0.594	0.902	-0.631	0.887	-0.627
GCGCG	0.83	-1.14	0.866	-0.969	0.886	-0.631
AGGAG	0.871	-0.8	0.907	-0.59	0.886	-0.634
TGACT	0.872	-0.795	0.878	-0.856	0.886	-0.634
GATGT	0.929	-0.325	0.931	-0.366	0.885	-0.638
AAGGG	0.831	-1.13	0.88	-0.836	0.885	-0.64
TAGGG	0.787	-1.49	0.829	-1.31	0.885	-0.643
GGACA	0.809	-1.31	0.859	-1.04	0.884	-0.649
GGTGC	0.906	-0.517	0.918	-0.488	0.883	-0.651
AGGTG	0.893	-0.619	0.925	-0.425	0.883	-0.652
TAGTC	0.914	-0.448	0.916	-0.503	0.883	-0.654
CGTTA	0.947	-0.182	0.934	-0.342	0.883	-0.655
GGTAC	0.927	-0.342	0.931	-0.363	0.883	-0.656
GATAG	0.935	-0.275	0.947	-0.216	0.883	-0.657
ATCCG	1.01	0.365	0.985	0.127	0.882	-0.659
GCCGA	0.941	-0.226	0.955	-0.146	0.881	-0.666
CTGTG	0.879	-0.74	0.882	-0.822	0.881	-0.667
AGTCT	0.929	-0.327	0.937	-0.309	0.88	-0.674
GCGGA	0.735	-1.92	0.793	-1.64	0.879	-0.68
CTGCG	0.879	-0.738	0.887	-0.774	0.879	-0.68
GCGAG	0.925	-0.357	0.944	-0.244	0.879	-0.682
GTGGC	0.843	-1.03	0.874	-0.896	0.879	-0.682
CCGCG	0.913	-0.455	0.922	-0.446	0.879	-0.683
ACGTT	0.923	-0.38	0.925	-0.426	0.879	-0.683
GGAAG	0.867	-0.839	0.897	-0.681	0.879	-0.685
GGGTA	0.857	-0.918	0.886	-0.783	0.878	-0.688
AGGGC	0.785	-1.51	0.842	-1.19	0.878	-0.688
TGCGA	0.933	-0.293	0.936	-0.325	0.878	-0.69
TGTCA	0.93	-0.318	0.937	-0.316	0.878	-0.693
GGAGC	0.845	-1.02	0.878	-0.86	0.877	-0.698
AAGGT	0.959	-0.0843	0.964	-0.0631	0.877	-0.699
CCGAC	0.896	-0.596	0.901	-0.645	0.877	-0.699
CGGTA	0.884	-0.692	0.896	-0.695	0.875	-0.71
TGTTC	0.942	-0.22	0.925	-0.423	0.875	-0.711
TGTGA	0.926	-0.35	0.922	-0.454	0.875	-0.713
CGTCC	0.822	-1.21	0.843	-1.18	0.875	-0.716
CGTGT	0.912	-0.468	0.913	-0.535	0.874	-0.718
ACGCG	0.891	-0.639	0.915	-0.516	0.874	-0.719
CCGAT	1	0.294	0.98	0.0849	0.874	-0.719
GCGAC	0.845	-1.01	0.879	-0.85	0.874	-0.72
GCGTG	0.828	-1.16	0.858	-1.04	0.874	-0.72
TTGTG	0.884	-0.695	0.876	-0.874	0.874	-0.723
GCCTG	0.88	-0.731	0.888	-0.764	0.873	-0.725
GACCT	0.886	-0.677	0.891	-0.737	0.873	-0.726
TTAGG	0.845	-1.01	0.859	-1.03	0.873	-0.727
CGCGT	0.878	-0.742	0.897	-0.681	0.873	-0.729
GGGAC	0.758	-1.73	0.81	-1.49	0.872	-0.732
GGCGA	0.829	-1.14	0.879	-0.85	0.872	-0.733
GGGGG	0.662	-2.52	0.748	-2.06	0.872	-0.735
TGACC	0.925	-0.356	0.92	-0.465	0.871	-0.741
AGATT	0.994	0.207	0.985	0.13	0.871	-0.743
GCCGT	0.838	-1.07	0.875	-0.882	0.869	-0.754
CGTAC	0.906	-0.517	0.909	-0.571	0.869	-0.754
GACGC	0.85	-0.972	0.881	-0.832	0.869	-0.757
GGTTT	0.915	-0.439	0.904	-0.62	0.869	-0.759
CCTGG	0.888	-0.664	0.877	-0.864	0.869	-0.759
CGAAG	0.952	-0.136	0.96	-0.0973	0.868	-0.762
GCTGA	0.88	-0.732	0.896	-0.695	0.868	-0.766
ATGGG	0.812	-1.29	0.847	-1.15	0.868	-0.767
CCGTT	0.943	-0.213	0.924	-0.429	0.867	-0.774
TGTCT	0.872	-0.793	0.874	-0.896	0.867	-0.774
GAGTG	0.919	-0.407	0.929	-0.388	0.866	-0.776
TGCTG	0.853	-0.95	0.855	-1.07	0.864	-0.791
TCTTC	0.88	-0.725	0.879	-0.852	0.864	-0.791
GGGCC	0.79	-1.47	0.835	-1.26	0.864	-0.791
ACGGC	0.83	-1.14	0.865	-0.975	0.864	-0.794
TGATG	0.927	-0.34	0.924	-0.431	0.864	-0.796
AGCCG	0.93	-0.316	0.943	-0.258	0.863	-0.798
GGTTA	0.928	-0.336	0.928	-0.398	0.863	-0.799
CGCGA	0.931	-0.308	0.939	-0.291	0.862	-0.805
CCGGG	0.925	-0.362	0.937	-0.312	0.861	-0.813
AACGG	0.837	-1.08	0.87	-0.932	0.861	-0.814
TAGGA	0.831	-1.13	0.854	-1.08	0.861	-0.815
TCCGT	0.947	-0.179	0.926	-0.417	0.861	-0.817
TAGGT	0.903	-0.544	0.907	-0.587	0.86	-0.821
GATTC	0.969	0.00422	0.949	-0.198	0.86	-0.825
CTCGC	0.863	-0.872	0.869	-0.945	0.859	-0.827
ATTGT	0.918	-0.418	0.915	-0.516	0.859	-0.828
GGATA	0.865	-0.851	0.886	-0.78	0.859	-0.833
CCGTG	0.932	-0.302	0.923	-0.438	0.858	-0.834
CCGGA	0.795	-1.42	0.825	-1.35	0.858	-0.835
GGGGA	0.756	-1.74	0.813	-1.46	0.858	-0.836
GGTGT	0.865	-0.853	0.884	-0.802	0.858	-0.838
TTGAT	0.923	-0.375	0.915	-0.515	0.858	-0.838
CGACT	0.844	-1.03	0.858	-1.04	0.858	-0.84
ATTCG	0.929	-0.33	0.915	-0.513	0.857	-0.841
TCACG	0.911	-0.474	0.918	-0.49	0.857	-0.841
TGAGG	0.85	-0.972	0.872	-0.915	0.857	-0.842
ACGGA	0.788	-1.48	0.829	-1.31	0.857	-0.844
TTCGC	0.901	-0.553	0.889	-0.751	0.857	-0.844
CTCGA	0.989	0.168	0.964	-0.065	0.856	-0.849
CGAAC	0.925	-0.357	0.935	-0.334	0.856	-0.85
ACGTG	0.889	-0.652	0.904	-0.62	0.855	-0.857
GCGAT	0.888	-0.667	0.907	-0.591	0.855	-0.857
AGGTT	0.959	-0.0827	0.953	-0.166	0.853	-0.87
TCGCT	0.839	-1.06	0.842	-1.19	0.852	-0.88
GTGAG	0.895	-0.606	0.909	-0.571	0.85	-0.894
CCGGC	0.786	-1.5	0.816	-1.44	0.85	-0.897
CTAGG	0.846	-1.01	0.865	-0.974	0.85	-0.898
GTTTG	0.86	-0.892	0.863	-0.995	0.849	-0.901
GTCGC	0.734	-1.92	0.774	-1.82	0.849	-0.904
GAGGA	0.852	-0.96	0.879	-0.85	0.848	-0.908
GTGAC	0.847	-1	0.87	-0.93	0.848	-0.909
CGGGA	0.908	-0.498	0.928	-0.394	0.848	-0.909
TCAGA	0.927	-0.339	0.936	-0.323	0.848	-0.91
GTTCT	0.908	-0.495	0.897	-0.683	0.848	-0.91
CGGCT	0.781	-1.54	0.809	-1.5	0.848	-0.912
AGTGG	0.85	-0.974	0.88	-0.836	0.847	-0.916
GTACG	0.864	-0.861	0.877	-0.862	0.847	-0.917
TCTGT	0.859	-0.905	0.855	-1.07	0.846	-0.921
AGGAC	0.774	-1.6	0.82	-1.39	0.846	-0.922
CGTAG	0.889	-0.657	0.894	-0.711	0.846	-0.922
GTTAG	0.882	-0.709	0.89	-0.743	0.844	-0.94
ATGGT	0.932	-0.305	0.925	-0.418	0.843	-0.943
TTGGT	0.889	-0.653	0.863	-0.993	0.843	-0.943
GTGTC	0.878	-0.742	0.89	-0.748	0.841	-0.957
ACCGG	0.826	-1.17	0.853	-1.09	0.841	-0.957
GAGTC	0.911	-0.476	0.917	-0.501	0.841	-0.957
GATCC	0.889	-0.651	0.891	-0.734	0.841	-0.963
ACGAC	0.873	-0.783	0.899	-0.66	0.84	-0.964
GGAGT	0.845	-1.01	0.869	-0.942	0.839	-0.977
GTAGG	0.786	-1.5	0.823	-1.37	0.838	-0.984
GAAGG	0.824	-1.19	0.865	-0.982	0.838	-0.985
TACGG	0.81	-1.3	0.837	-1.24	0.837	-0.986
CGTGA	0.916	-0.437	0.915	-0.516	0.837	-0.986
CTGAC	0.864	-0.857	0.875	-0.885	0.837	-0.987
CGGCC	0.795	-1.42	0.826	-1.34	0.837	-0.988
TGCCG	0.88	-0.726	0.884	-0.799	0.837	-0.988
CCTCG	0.856	-0.924	0.861	-1.02	0.836	-0.994
TCCGG	0.832	-1.12	0.839	-1.22	0.836	-0.999
CGAGG	0.909	-0.491	0.921	-0.459	0.834	-1.01
ACGAT	0.945	-0.193	0.951	-0.183	0.834	-1.01
GGCGT	0.784	-1.51	0.829	-1.31	0.834	-1.01
TGGGC	0.769	-1.64	0.811	-1.47	0.833	-1.02
ATCTG	0.877	-0.749	0.88	-0.842	0.833	-1.02
GGACT	0.739	-1.89	0.776	-1.8	0.832	-1.02
GGCTG	0.733	-1.93	0.781	-1.75	0.832	-1.02
AGTTG	0.917	-0.426	0.918	-0.484	0.832	-1.03
TCGAA	0.907	-0.505	0.913	-0.53	0.832	-1.03
GGTGA	0.87	-0.814	0.894	-0.711	0.831	-1.03
TTCTG	0.883	-0.707	0.873	-0.9	0.831	-1.03
GTGAT	0.888	-0.661	0.895	-0.704	0.831	-1.03
CTGTC	0.838	-1.08	0.848	-1.13	0.831	-1.03
GAGGT	0.892	-0.631	0.907	-0.59	0.831	-1.03
TGATT	0.922	-0.387	0.912	-0.539	0.831	-1.04
CTCTG	0.856	-0.922	0.847	-1.15	0.83	-1.04
GCGGT	0.786	-1.5	0.827	-1.33	0.83	-1.04
ACTCG	0.929	-0.323	0.918	-0.485	0.829	-1.04
GACGA	0.864	-0.86	0.891	-0.735	0.829	-1.05
ACGTC	0.811	-1.3	0.84	-1.21	0.829	-1.05
ACCGT	0.898	-0.585	0.903	-0.627	0.829	-1.05
GATCA	0.873	-0.79	0.896	-0.687	0.828	-1.06
GTGGA	0.793	-1.45	0.827	-1.33	0.827	-1.06
ACTGG	0.839	-1.07	0.861	-1.02	0.827	-1.06
ATCGC	0.839	-1.06	0.856	-1.06	0.827	-1.06
TGGAG	0.831	-1.13	0.856	-1.06	0.827	-1.06
AGACG	0.853	-0.953	0.88	-0.836	0.826	-1.07
CGATG	0.919	-0.41	0.918	-0.489	0.826	-1.07
TGGTG	0.854	-0.942	0.86	-1.03	0.825	-1.07
CACGG	0.836	-1.09	0.869	-0.937	0.824	-1.08
TTGGA	0.806	-1.34	0.811	-1.48	0.824	-1.08
GCGGG	0.716	-2.07	0.783	-1.73	0.824	-1.09
CGGAG	0.791	-1.46	0.828	-1.32	0.824	-1.09
GGACC	0.774	-1.6	0.812	-1.47	0.823	-1.09
CTGAT	0.902	-0.551	0.899	-0.663	0.822	-1.1
AGGGT	0.835	-1.1	0.869	-0.943	0.822	-1.1
CGCTG	0.817	-1.25	0.832	-1.29	0.822	-1.1
TGTTG	0.864	-0.863	0.862	-1	0.822	-1.1
GAGCG	0.844	-1.02	0.872	-0.911	0.821	-1.1
CGACC	0.879	-0.74	0.89	-0.745	0.821	-1.1
TATCG	0.828	-1.16	0.839	-1.22	0.82	-1.11
TGTGG	0.799	-1.39	0.818	-1.42	0.82	-1.11
TGCGG	0.768	-1.65	0.805	-1.53	0.82	-1.11
GAGGG	0.756	-1.74	0.807	-1.51	0.818	-1.13
GGGAG	0.794	-1.44	0.842	-1.19	0.818	-1.13
AGATC	0.89	-0.649	0.906	-0.602	0.818	-1.13
TGGCG	0.816	-1.25	0.842	-1.19	0.817	-1.13
GGGAT	0.819	-1.23	0.849	-1.13	0.817	-1.13
AGGAT	0.848	-0.991	0.868	-0.946	0.817	-1.14
GTTGA	0.872	-0.792	0.879	-0.849	0.816	-1.14
GGCGG	0.685	-2.33	0.766	-1.9	0.816	-1.14
CGATT	0.94	-0.239	0.927	-0.403	0.816	-1.14
TCGAG	0.943	-0.21	0.927	-0.4	0.815	-1.15
ATTGG	0.861	-0.887	0.854	-1.08	0.815	-1.15
TGGGG	0.718	-2.06	0.767	-1.88	0.812	-1.17
CGTCA	0.819	-1.23	0.85	-1.11	0.811	-1.18
TTCGA	0.925	-0.36	0.913	-0.529	0.81	-1.18
CTGGA	0.824	-1.19	0.837	-1.24	0.809	-1.19
GGGCT	0.73	-1.96	0.769	-1.87	0.808	-1.2
GACGT	0.81	-1.31	0.838	-1.23	0.808	-1.2
GACTG	0.756	-1.75	0.786	-1.71	0.808	-1.2
GAACG	0.864	-0.86	0.887	-0.771	0.808	-1.2
TGGTT	0.898	-0.585	0.88	-0.835	0.807	-1.2
GGTTC	0.892	-0.631	0.888	-0.765	0.807	-1.21
TGGGA	0.82	-1.22	0.845	-1.17	0.806	-1.21
TCGCC	0.811	-1.29	0.819	-1.41	0.806	-1.21
ATCGA	0.877	-0.757	0.889	-0.759	0.805	-1.22
GTCCG	0.819	-1.23	0.835	-1.25	0.804	-1.23
CCGGT	0.835	-1.1	0.847	-1.15	0.804	-1.23
CGTTC	0.865	-0.849	0.865	-0.977	0.802	-1.24
CGGTT	0.851	-0.971	0.85	-1.12	0.802	-1.25
GTTGT	0.839	-1.07	0.845	-1.16	0.801	-1.25
CGGGC	0.717	-2.07	0.771	-1.85	0.801	-1.25
CGTCT	0.79	-1.47	0.815	-1.44	0.8	-1.26
GCTCG	0.854	-0.945	0.878	-0.861	0.8	-1.26
CGGGG	0.765	-1.67	0.812	-1.47	0.799	-1.26
TGGAC	0.768	-1.65	0.799	-1.59	0.798	-1.27
TTGTC	0.847	-1	0.841	-1.2	0.797	-1.28
CTGGT	0.852	-0.963	0.848	-1.14	0.797	-1.28
ACGGG	0.782	-1.53	0.828	-1.32	0.797	-1.28
TCGTA	0.844	-1.02	0.854	-1.08	0.797	-1.28
TTTCG	0.851	-0.963	0.853	-1.09	0.797	-1.28
GCCGG	0.729	-1.97	0.782	-1.74	0.796	-1.28
TGACG	0.829	-1.15	0.848	-1.14	0.796	-1.28
CCGTC	0.798	-1.4	0.829	-1.31	0.795	-1.3
GGGCG	0.707	-2.15	0.767	-1.88	0.794	-1.3
CTGGG	0.815	-1.26	0.837	-1.23	0.794	-1.3
GGATG	0.793	-1.45	0.822	-1.37	0.79	-1.33
TCTGA	0.881	-0.717	0.881	-0.826	0.79	-1.33
TTGGG	0.77	-1.63	0.791	-1.66	0.789	-1.33
ACGGT	0.851	-0.965	0.87	-0.93	0.789	-1.34
TCGAC	0.805	-1.35	0.827	-1.33	0.789	-1.34
GCTGG	0.76	-1.72	0.799	-1.59	0.788	-1.34
GTCAG	0.774	-1.6	0.817	-1.42	0.788	-1.34
GGGGT	0.735	-1.92	0.787	-1.7	0.787	-1.35
CATCG	0.836	-1.09	0.85	-1.12	0.787	-1.35
CGCGG	0.752	-1.78	0.795	-1.62	0.786	-1.36
GGACG	0.726	-1.99	0.78	-1.76	0.783	-1.38
CGGTG	0.811	-1.29	0.842	-1.2	0.783	-1.38
GGAGG	0.72	-2.04	0.78	-1.76	0.783	-1.38
TCGAT	0.864	-0.857	0.869	-0.94	0.783	-1.38
GGTCC	0.837	-1.08	0.85	-1.12	0.782	-1.38
AATCG	0.844	-1.02	0.864	-0.985	0.782	-1.38
GTCGA	0.743	-1.85	0.786	-1.71	0.781	-1.4
GGGTG	0.75	-1.79	0.799	-1.59	0.781	-1.4
TCTGG	0.786	-1.5	0.8	-1.58	0.781	-1.4
CGGAC	0.698	-2.22	0.753	-2.01	0.78	-1.4
GGTGG	0.732	-1.94	0.793	-1.64	0.779	-1.41
GTGGT	0.824	-1.19	0.843	-1.19	0.779	-1.41
TCTCG	0.804	-1.35	0.809	-1.5	0.776	-1.43
GATGG	0.807	-1.33	0.834	-1.26	0.776	-1.43
CTTCG	0.849	-0.98	0.851	-1.11	0.776	-1.43
CTCGT	0.828	-1.16	0.839	-1.22	0.775	-1.43
TGGAT	0.8	-1.38	0.814	-1.45	0.772	-1.46
TGATC	0.825	-1.18	0.838	-1.23	0.772	-1.46
GGATT	0.817	-1.24	0.824	-1.35	0.771	-1.47
TGGGT	0.788	-1.48	0.81	-1.49	0.77	-1.48
ATCGT	0.784	-1.52	0.81	-1.49	0.769	-1.48
GATCT	0.818	-1.24	0.836	-1.25	0.767	-1.5
TCGCG	0.766	-1.67	0.798	-1.6	0.765	-1.51
TCGGC	0.718	-2.05	0.755	-2	0.764	-1.52
TCGGA	0.705	-2.16	0.744	-2.1	0.763	-1.53
GTGGG	0.686	-2.32	0.748	-2.06	0.762	-1.53
TTCGG	0.753	-1.77	0.774	-1.82	0.761	-1.54
AGGTC	0.82	-1.23	0.849	-1.12	0.761	-1.54
GGTCA	0.82	-1.22	0.851	-1.11	0.758	-1.56
GTCTG	0.733	-1.94	0.765	-1.9	0.757	-1.57
CGCCG	0.784	-1.51	0.811	-1.47	0.757	-1.57
GGGTT	0.805	-1.35	0.826	-1.34	0.756	-1.57
TTCGT	0.822	-1.2	0.832	-1.28	0.755	-1.58
CGATC	0.833	-1.11	0.849	-1.13	0.754	-1.59
CGGGT	0.781	-1.54	0.817	-1.42	0.753	-1.6
CGTGG	0.773	-1.61	0.802	-1.56	0.748	-1.63
GGATC	0.763	-1.69	0.793	-1.64	0.747	-1.64
CTCGG	0.754	-1.76	0.778	-1.78	0.746	-1.65
CGACG	0.795	-1.43	0.824	-1.36	0.745	-1.66
AGTCG	0.761	-1.7	0.796	-1.62	0.745	-1.66
GACGG	0.721	-2.04	0.77	-1.86	0.745	-1.66
CGGCG	0.73	-1.96	0.776	-1.8	0.744	-1.66
GTCGG	0.666	-2.48	0.727	-2.25	0.744	-1.66
GTCGT	0.704	-2.18	0.742	-2.12	0.741	-1.69
CGTTG	0.78	-1.55	0.794	-1.63	0.739	-1.7
CGGAT	0.737	-1.9	0.769	-1.86	0.739	-1.7
GTTGG	0.719	-2.05	0.75	-2.04	0.735	-1.73
GTTCG	0.779	-1.56	0.798	-1.6	0.734	-1.74
GGGTC	0.742	-1.86	0.786	-1.7	0.733	-1.74
TCGGT	0.758	-1.73	0.783	-1.74	0.73	-1.76
GACCG	0.792	-1.45	0.819	-1.41	0.729	-1.77
TCGTG	0.762	-1.7	0.782	-1.74	0.728	-1.78
TCGTT	0.771	-1.62	0.784	-1.73	0.725	-1.8
TGGTC	0.783	-1.53	0.794	-1.63	0.718	-1.85
GGTCT	0.76	-1.71	0.786	-1.7	0.716	-1.87
TGTCG	0.735	-1.92	0.762	-1.93	0.714	-1.88
ATCGG	0.712	-2.1	0.748	-2.06	0.711	-1.9
GGTTG	0.77	-1.63	0.787	-1.7	0.709	-1.92
GATCG	0.71	-2.12	0.752	-2.02	0.705	-1.95
CGTCG	0.672	-2.43	0.726	-2.27	0.705	-1.95
TCGGG	0.719	-2.05	0.761	-1.94	0.703	-1.96
GATTG	0.785	-1.51	0.791	-1.66	0.697	-2
TCGTC	0.707	-2.15	0.743	-2.11	0.696	-2.01
CGGTC	0.736	-1.91	0.771	-1.84	0.693	-2.03
GGTCG	0.681	-2.36	0.73	-2.22	0.678	-2.14

## Sheet: 6-mers_enrichment_R
[ARID]	250 nM	Z	1000 nM	Z	5000 nM	Z
	mean R: 0.963	St.Dev: 0.137	mean R: 0.965	St.Dev: 0.121	mean R: 0.968	St.Dev: 0.160
CAGGCA	1.25	2.07	1.61	5.29	2.61	10.2
AGGCAG	1.16	1.43	1.56	4.9	2.55	9.88
ACAGGC	1.13	1.23	1.44	3.92	2.27	8.14
TATATA	1.23	1.92	1.25	2.31	1.91	5.87
ATATAT	1.23	1.94	1.25	2.34	1.8	5.22
TTTTTT	1.02	0.439	1.06	0.746	1.75	4.87
AATATA	1.31	2.55	1.33	2.98	1.7	4.57
GGCAGG	0.891	-0.52	1.14	1.44	1.69	4.48
TATATT	1.15	1.35	1.16	1.64	1.66	4.33
TTTTTA	1.07	0.819	1.09	0.995	1.66	4.33
TTATAT	1.12	1.18	1.15	1.52	1.64	4.19
GGCAGC	1.01	0.373	1.19	1.89	1.64	4.19
CATATA	1.27	2.25	1.25	2.38	1.63	4.15
TTTATA	1.13	1.26	1.15	1.54	1.62	4.07
ATATAA	1.27	2.24	1.29	2.67	1.62	4.06
ATATTT	1.15	1.38	1.17	1.65	1.62	4.05
TATTTT	1.08	0.889	1.1	1.13	1.61	4.02
TATTTA	1.13	1.23	1.15	1.52	1.59	3.9
GCAGGC	0.948	-0.11	1.15	1.49	1.59	3.87
TTTTAT	1.06	0.698	1.08	0.97	1.58	3.83
AGGCAA	1.11	1.09	1.24	2.25	1.55	3.61
ATATTA	1.22	1.85	1.23	2.14	1.52	3.46
ATTATA	1.21	1.82	1.21	2.05	1.52	3.43
GCATAT	1.15	1.35	1.14	1.46	1.51	3.41
AAATAT	1.28	2.29	1.28	2.61	1.51	3.37
GTATAT	1.11	1.08	1.11	1.16	1.5	3.34
TTATTT	1.07	0.774	1.09	1.01	1.49	3.27
ATATAC	1.22	1.88	1.21	2.03	1.49	3.26
TATTAT	1.13	1.21	1.14	1.42	1.48	3.22
ATTTTA	1.14	1.27	1.15	1.5	1.48	3.19
ACATAT	1.21	1.83	1.22	2.06	1.47	3.14
TTTATT	1.07	0.806	1.09	0.999	1.47	3.14
TATAAA	1.23	1.99	1.25	2.33	1.47	3.13
ATTTTT	1.08	0.826	1.08	0.98	1.46	3.1
ATTTAT	1.13	1.2	1.14	1.48	1.46	3.09
CTATAT	1.13	1.24	1.13	1.34	1.46	3.09
ATATAG	1.14	1.27	1.13	1.37	1.46	3.07
AAAATA	1.34	2.76	1.36	3.23	1.45	3.01
CATATT	1.19	1.63	1.17	1.73	1.45	2.99
AATATT	1.21	1.84	1.22	2.11	1.45	2.98
CTTTTT	0.999	0.264	1.01	0.34	1.44	2.97
GGCAGT	0.958	-0.0323	1.11	1.23	1.44	2.97
GGCAGA	0.971	0.064	1.13	1.34	1.44	2.97
AAAAAA	1.37	3.01	1.41	3.63	1.43	2.91
TTATAA	1.18	1.56	1.18	1.74	1.43	2.9
TAATAT	1.2	1.71	1.21	2.04	1.43	2.9
TATACA	1.23	1.92	1.21	2.02	1.43	2.9
CAATAT	1.23	1.96	1.23	2.21	1.43	2.89
TTTTAA	1.1	0.977	1.11	1.16	1.43	2.86
TATAAT	1.2	1.7	1.2	1.97	1.41	2.76
AAATAA	1.34	2.76	1.35	3.21	1.4	2.72
CTTATA	1.12	1.17	1.11	1.17	1.4	2.72
AATTTA	1.22	1.91	1.22	2.14	1.4	2.68
TATAGC	1.16	1.43	1.13	1.33	1.4	2.67
TACATA	1.22	1.88	1.21	2	1.39	2.65
CAGGCT	0.948	-0.105	1.08	0.953	1.39	2.65
ATAATA	1.27	2.27	1.28	2.61	1.39	2.64
TTATTA	1.12	1.16	1.13	1.32	1.39	2.64
AGTATA	1.24	2.06	1.22	2.13	1.39	2.62
TAAATA	1.26	2.15	1.26	2.47	1.39	2.62
CACATA	1.25	2.08	1.23	2.18	1.38	2.56
AACATA	1.27	2.27	1.27	2.51	1.38	2.55
CATTTT	1.12	1.18	1.1	1.11	1.38	2.54
AGCATA	1.25	2.1	1.23	2.22	1.37	2.53
AATAAA	1.33	2.67	1.34	3.11	1.37	2.53
AGGCAT	1.09	0.96	1.15	1.53	1.37	2.52
TATATG	1.07	0.755	1.07	0.831	1.36	2.46
CATTTA	1.19	1.67	1.17	1.68	1.36	2.46
ATAAAA	1.3	2.46	1.31	2.84	1.36	2.44
CAAATA	1.29	2.36	1.28	2.58	1.36	2.42
CAGGCG	0.918	-0.322	1.08	0.917	1.36	2.42
GCAGCA	1.11	1.08	1.16	1.58	1.35	2.41
CTTTAT	1.06	0.686	1.05	0.676	1.35	2.39
CAGGCC	0.992	0.216	1.1	1.1	1.35	2.38
TATTAA	1.17	1.54	1.18	1.78	1.35	2.38
ACAATA	1.27	2.22	1.27	2.53	1.35	2.37
CTTTTA	1.04	0.575	1.03	0.575	1.34	2.35
ACATAA	1.26	2.15	1.26	2.42	1.34	2.31
AATTAT	1.21	1.84	1.22	2.13	1.33	2.29
CATTAT	1.18	1.57	1.16	1.59	1.33	2.29
ATAAAT	1.25	2.08	1.26	2.4	1.33	2.26
AAGGCA	1.09	0.895	1.16	1.61	1.33	2.25
AATACA	1.3	2.48	1.29	2.71	1.33	2.25
ATTTAA	1.17	1.52	1.18	1.75	1.33	2.25
AAAAAT	1.3	2.45	1.31	2.87	1.33	2.25
AAAACA	1.31	2.57	1.32	2.95	1.33	2.25
TATAAC	1.15	1.4	1.15	1.48	1.33	2.24
CCATAT	1.2	1.7	1.15	1.54	1.32	2.23
GTTTTT	1.01	0.32	1.01	0.379	1.32	2.23
GAATAT	1.18	1.6	1.16	1.65	1.32	2.23
ACTATA	1.16	1.46	1.16	1.61	1.32	2.22
TTTTAC	1.06	0.718	1.05	0.711	1.32	2.21
TATATC	1.08	0.847	1.08	0.917	1.32	2.21
AGGCAC	1.05	0.64	1.11	1.21	1.32	2.2
GCAATA	1.19	1.69	1.19	1.87	1.32	2.2
ATACAT	1.23	1.95	1.21	2.04	1.32	2.19
AATTTT	1.14	1.28	1.14	1.46	1.32	2.18
AAACAA	1.31	2.51	1.32	2.94	1.31	2.17
CCCGAG	1.48	3.78	1.39	3.46	1.31	2.15
CTATTT	1.06	0.741	1.05	0.732	1.31	2.14
TAGCGT	0.947	-0.117	0.955	-0.0776	1.31	2.13
ACAAAA	1.29	2.39	1.3	2.78	1.31	2.13
CAAAAA	1.3	2.47	1.31	2.82	1.31	2.13
CATAAA	1.27	2.27	1.26	2.43	1.31	2.11
TTTACA	1.14	1.28	1.13	1.33	1.31	2.11
ATACAA	1.26	2.21	1.26	2.43	1.3	2.09
TAAAAA	1.27	2.27	1.28	2.61	1.3	2.08
ATTATT	1.13	1.24	1.14	1.4	1.3	2.08
CATACA	1.25	2.09	1.23	2.16	1.3	2.06
AACAAA	1.3	2.46	1.31	2.86	1.3	2.06
TATACC	1.18	1.62	1.14	1.47	1.29	2.03
ATAACA	1.27	2.23	1.26	2.47	1.29	2.03
AATAAT	1.27	2.25	1.28	2.57	1.29	2.03
CAATAA	1.28	2.33	1.27	2.55	1.29	2.03
CTTATT	1.05	0.66	1.05	0.672	1.29	2.02
TTTAAA	1.13	1.23	1.14	1.42	1.29	2.01
GTTTAT	1.04	0.555	1.04	0.603	1.29	2.01
AGGCCG	0.894	-0.499	1.05	0.737	1.29	2.01
GCAAAA	1.22	1.85	1.22	2.11	1.29	2.01
TTATAC	1.11	1.08	1.09	1.02	1.29	2.01
AGAATA	1.33	2.71	1.29	2.71	1.29	2
AACACA	1.27	2.27	1.27	2.53	1.29	2
GCATAA	1.18	1.6	1.18	1.75	1.29	2
ATATGC	1.16	1.43	1.13	1.34	1.29	1.99
AAATTA	1.26	2.2	1.27	2.52	1.29	1.99
ATAGCA	1.24	2	1.21	2	1.29	1.99
TTAATA	1.18	1.55	1.18	1.81	1.29	1.99
TTTAAT	1.1	0.993	1.11	1.17	1.28	1.97
TGCATA	1.15	1.33	1.12	1.29	1.28	1.97
ACATTT	1.14	1.31	1.13	1.37	1.28	1.95
GAAATA	1.23	1.92	1.21	2.03	1.28	1.95
AGCAAA	1.28	2.29	1.27	2.48	1.28	1.95
ATTTAC	1.14	1.29	1.13	1.32	1.28	1.95
AGAAAA	1.33	2.65	1.31	2.86	1.28	1.94
TAATAA	1.24	2	1.25	2.34	1.28	1.92
ACACAA	1.25	2.07	1.25	2.37	1.27	1.91
TACAGG	0.963	-0.000226	1.04	0.66	1.27	1.9
ACACAT	1.2	1.72	1.19	1.84	1.27	1.89
GAAAAA	1.26	2.18	1.26	2.45	1.27	1.89
CCTATA	1.12	1.14	1.09	0.996	1.27	1.89
TATGCA	1.18	1.56	1.15	1.49	1.27	1.88
AAACAT	1.25	2.09	1.24	2.28	1.27	1.88
TGTATA	1.08	0.86	1.07	0.854	1.27	1.88
ACATTA	1.2	1.75	1.19	1.87	1.27	1.87
GCTTAT	1.05	0.631	1.04	0.602	1.27	1.86
TACACA	1.22	1.85	1.21	1.99	1.26	1.85
GCTATA	1.11	1.1	1.1	1.15	1.26	1.85
GCTTTT	1	0.293	0.991	0.218	1.26	1.85
AATTAA	1.27	2.23	1.28	2.57	1.26	1.84
ATAAAC	1.22	1.9	1.21	2.05	1.26	1.84
CATAAT	1.23	1.98	1.22	2.06	1.26	1.83
TCATAT	1.09	0.911	1.08	0.99	1.26	1.83
ATACAC	1.22	1.88	1.2	1.9	1.26	1.83
CTATAA	1.17	1.54	1.16	1.64	1.26	1.83
ATATTC	1.14	1.33	1.13	1.32	1.26	1.82
CAGCAT	1.18	1.59	1.16	1.57	1.26	1.82
TAAAAT	1.21	1.84	1.21	2.03	1.26	1.82
AAATAC	1.24	2.05	1.23	2.22	1.26	1.82
CACACA	1.21	1.83	1.2	1.97	1.26	1.81
CACAAA	1.26	2.17	1.25	2.37	1.26	1.81
TACAAA	1.23	1.98	1.23	2.2	1.26	1.8
TATTAC	1.13	1.23	1.12	1.24	1.26	1.8
TAATTT	1.14	1.3	1.15	1.49	1.26	1.8
ACAACA	1.24	2.05	1.25	2.36	1.25	1.79
CCAATA	1.22	1.9	1.2	1.9	1.25	1.79
ATAATT	1.22	1.88	1.22	2.06	1.25	1.79
TCAGGC	0.889	-0.538	1.03	0.512	1.25	1.78
ACATAC	1.18	1.6	1.16	1.65	1.25	1.78
AAAAAC	1.26	2.16	1.26	2.43	1.25	1.78
AAAGCA	1.26	2.21	1.26	2.39	1.25	1.77
TATTTG	1	0.306	0.995	0.245	1.25	1.76
AAATTT	1.19	1.66	1.19	1.83	1.25	1.76
TTATAG	1.05	0.668	1.05	0.693	1.25	1.75
CGCATA	1.1	1	1.1	1.08	1.25	1.75
ACTTAT	1.09	0.932	1.09	0.994	1.25	1.75
CAATTT	1.17	1.49	1.15	1.52	1.25	1.75
AATAAC	1.25	2.07	1.23	2.21	1.25	1.74
TAAACA	1.23	1.94	1.22	2.13	1.25	1.74
ACAAAT	1.24	2.02	1.24	2.27	1.25	1.74
CCTTTT	1.01	0.374	0.985	0.165	1.25	1.74
GCATTT	1.1	1.02	1.08	0.911	1.25	1.74
CAAACA	1.24	2.04	1.25	2.32	1.25	1.74
AAGCAT	1.22	1.89	1.19	1.87	1.24	1.73
AAGCAA	1.27	2.22	1.27	2.48	1.24	1.72
ATTAAA	1.22	1.9	1.23	2.2	1.24	1.71
TAATTA	1.2	1.76	1.2	1.96	1.24	1.71
CCTTAT	1.06	0.679	1.02	0.469	1.24	1.71
TTTTTC	0.994	0.23	0.998	0.275	1.24	1.7
CAACAA	1.25	2.11	1.25	2.35	1.24	1.69
TATGTA	1.09	0.936	1.09	0.999	1.24	1.69
TATAGT	1.09	0.96	1.08	0.968	1.24	1.68
CAAAAT	1.24	2.03	1.23	2.21	1.24	1.67
GTATTT	1.04	0.546	1.04	0.599	1.24	1.67
AATATG	1.13	1.21	1.12	1.28	1.24	1.67
AATAGC	1.21	1.83	1.18	1.78	1.23	1.67
CAGCAA	1.22	1.87	1.22	2.06	1.23	1.67
CACATT	1.19	1.63	1.16	1.6	1.23	1.66
GCAACA	1.16	1.43	1.17	1.68	1.23	1.66
CTAATA	1.17	1.55	1.17	1.65	1.23	1.66
ATTACA	1.22	1.86	1.2	1.96	1.23	1.65
GCACCC	1.03	0.482	0.984	0.155	1.23	1.65
GCAAAT	1.17	1.51	1.17	1.66	1.23	1.65
TATAGA	1.09	0.895	1.08	0.939	1.23	1.65
CATAGC	1.16	1.41	1.13	1.36	1.23	1.65
ACTTTT	1.02	0.439	1.03	0.505	1.23	1.64
TATAAG	1.1	0.982	1.1	1.1	1.23	1.64
GGCAAT	1.02	0.399	1.07	0.853	1.23	1.64
AACAAT	1.25	2.07	1.24	2.3	1.23	1.64
TTACAT	1.13	1.21	1.12	1.25	1.23	1.63
CAATTA	1.23	1.98	1.22	2.09	1.23	1.63
ATATCA	1.15	1.35	1.15	1.5	1.23	1.63
GCAGTA	1.09	0.965	1.12	1.31	1.23	1.62
CACTAT	1.15	1.35	1.12	1.3	1.23	1.62
TTTATC	0.996	0.24	0.995	0.251	1.23	1.62
TACATT	1.15	1.38	1.14	1.46	1.23	1.62
CTATTA	1.11	1.1	1.1	1.13	1.23	1.62
AACAGG	0.978	0.115	1.08	0.911	1.23	1.62
ACCCGA	1.36	2.92	1.28	2.62	1.23	1.62
AAATAG	1.18	1.58	1.18	1.76	1.23	1.61
TAGGCA	1.02	0.407	1.07	0.904	1.22	1.6
ATGCAA	1.22	1.89	1.2	1.97	1.22	1.6
AGGCTA	0.97	0.0545	1.06	0.758	1.22	1.6
TTAAAT	1.14	1.33	1.16	1.59	1.22	1.6
TATTCA	1.14	1.32	1.14	1.4	1.22	1.6
ACAGCA	1.22	1.88	1.21	2	1.22	1.6
AGCACA	1.24	2.03	1.22	2.13	1.22	1.6
AAAGAA	1.24	2.05	1.24	2.26	1.22	1.59
GTATAA	1.13	1.2	1.13	1.35	1.22	1.59
GAGGCA	0.968	0.0399	1.05	0.715	1.22	1.59
TAGCAT	1.15	1.35	1.12	1.25	1.22	1.57
CATAAC	1.2	1.7	1.18	1.73	1.22	1.56
GGCAAA	1.05	0.622	1.1	1.12	1.22	1.56
CAGTAT	1.17	1.52	1.15	1.51	1.22	1.56
AAAATT	1.24	2.02	1.24	2.26	1.22	1.56
CAACAT	1.2	1.73	1.18	1.79	1.22	1.55
TTAAAA	1.18	1.57	1.19	1.83	1.22	1.55
ATGCAT	1.18	1.61	1.16	1.58	1.22	1.55
CATTAA	1.23	1.98	1.2	1.95	1.22	1.55
AAGTAT	1.18	1.62	1.17	1.72	1.22	1.55
TAACAT	1.18	1.62	1.17	1.7	1.22	1.54
AAACAC	1.23	1.95	1.22	2.07	1.22	1.54
ATTAAT	1.18	1.62	1.19	1.82	1.22	1.54
AAAAAG	1.21	1.81	1.22	2.06	1.21	1.54
AATGCA	1.25	2.09	1.22	2.09	1.21	1.54
TACAAT	1.19	1.68	1.19	1.82	1.21	1.53
CCCATA	1.09	0.948	1.06	0.816	1.21	1.53
GCAGCG	0.948	-0.105	1.03	0.577	1.21	1.53
ACTTTA	1.09	0.941	1.07	0.888	1.21	1.53
CACAAT	1.21	1.81	1.2	1.93	1.21	1.52
CCATTT	1.15	1.38	1.11	1.18	1.21	1.52
TCTATA	1.09	0.916	1.08	0.909	1.21	1.51
TATACT	1.07	0.817	1.06	0.822	1.21	1.51
TAACAA	1.23	1.93	1.23	2.17	1.21	1.51
AAGAAA	1.28	2.31	1.27	2.54	1.21	1.5
TGTTTT	1	0.306	1	0.33	1.21	1.5
ATGTAT	1.11	1.08	1.1	1.12	1.21	1.5
ACCATA	1.21	1.83	1.18	1.74	1.21	1.5
CATATC	1.1	1.02	1.08	0.963	1.21	1.49
TATGCC	1.11	1.11	1.09	1	1.21	1.49
TTTAAC	1.08	0.854	1.06	0.793	1.2	1.48
TTTATG	0.983	0.146	0.984	0.157	1.2	1.48
GCACAT	1.13	1.21	1.11	1.19	1.2	1.48
GATATA	1.09	0.957	1.11	1.16	1.2	1.48
CTACAT	1.12	1.18	1.1	1.11	1.2	1.47
CATGCA	1.18	1.61	1.17	1.66	1.2	1.47
GGCATA	1.04	0.558	1.06	0.797	1.2	1.47
ATAGAA	1.18	1.55	1.16	1.64	1.2	1.47
ATTTAG	1.05	0.618	1.04	0.63	1.2	1.47
GCTTTA	1.05	0.618	1.04	0.607	1.2	1.47
TTTAGC	1.06	0.717	1.03	0.519	1.2	1.46
TAGCAA	1.2	1.7	1.18	1.77	1.2	1.46
ATATCC	1.15	1.35	1.11	1.18	1.2	1.46
TTTTAG	0.988	0.183	0.979	0.118	1.2	1.46
ACACTA	1.16	1.43	1.15	1.5	1.2	1.45
ATACAG	1.13	1.2	1.14	1.42	1.2	1.45
ACATAG	1.12	1.14	1.11	1.23	1.2	1.45
TAAATT	1.17	1.55	1.18	1.75	1.2	1.45
CAATAC	1.2	1.72	1.18	1.8	1.2	1.45
AAACCA	1.26	2.18	1.24	2.26	1.2	1.45
ATATGT	1.06	0.736	1.06	0.81	1.2	1.45
CCTTTA	1.06	0.698	1.02	0.486	1.2	1.44
CAAGCA	1.2	1.7	1.21	2.01	1.2	1.43
AACATT	1.19	1.69	1.17	1.71	1.2	1.43
TTTACC	1.09	0.952	1.06	0.768	1.2	1.43
AGTAAA	1.26	2.2	1.25	2.31	1.2	1.43
ATAGCC	1.16	1.42	1.12	1.31	1.2	1.43
AGCATG	1.08	0.84	1.07	0.892	1.2	1.43
TTACAA	1.17	1.51	1.16	1.6	1.19	1.41
ACACAC	1.17	1.52	1.16	1.61	1.19	1.41
CCATTA	1.21	1.83	1.16	1.61	1.19	1.41
CAAATT	1.22	1.85	1.2	1.95	1.19	1.4
CCATAA	1.23	1.97	1.19	1.88	1.19	1.4
CCACAT	1.14	1.32	1.12	1.25	1.19	1.4
ACTACA	1.17	1.51	1.16	1.62	1.19	1.39
CCAAAA	1.22	1.84	1.2	1.9	1.19	1.39
GCAGAA	1.12	1.16	1.15	1.51	1.19	1.39
TAAGCA	1.2	1.73	1.18	1.73	1.19	1.39
CAAAAC	1.19	1.69	1.19	1.86	1.19	1.39
GCACAA	1.18	1.57	1.17	1.7	1.19	1.39
CTATAC	1.11	1.1	1.08	0.981	1.19	1.38
ACTAAA	1.19	1.67	1.19	1.86	1.19	1.38
GCATAC	1.13	1.23	1.11	1.22	1.19	1.38
ACAAAC	1.18	1.61	1.18	1.8	1.19	1.37
ATAACC	1.2	1.74	1.17	1.65	1.19	1.37
AACTAT	1.15	1.36	1.14	1.48	1.19	1.37
CTAAAA	1.19	1.67	1.18	1.74	1.19	1.37
ATGTAA	1.17	1.49	1.15	1.56	1.19	1.36
GAAACA	1.2	1.73	1.19	1.89	1.19	1.36
ATACCC	1.16	1.42	1.12	1.31	1.19	1.36
ATAGTA	1.18	1.58	1.16	1.63	1.19	1.36
GCATTA	1.12	1.17	1.11	1.21	1.19	1.36
GAATAA	1.23	1.94	1.21	2.03	1.19	1.36
ATACCA	1.23	1.94	1.2	1.9	1.18	1.35
CACTTA	1.15	1.33	1.11	1.19	1.18	1.35
CCCTTA	0.992	0.214	0.962	-0.02	1.18	1.35
TATCCC	1.03	0.502	1.01	0.352	1.18	1.35
ATAAAG	1.15	1.4	1.16	1.61	1.18	1.35
TTATCC	1.05	0.658	1.03	0.501	1.18	1.35
TAGTAT	1.11	1.05	1.09	1.03	1.18	1.34
TCTTTT	0.94	-0.169	0.952	-0.102	1.18	1.34
GACAGG	0.862	-0.732	0.979	0.114	1.18	1.34
CTTTAA	1.09	0.909	1.07	0.855	1.18	1.34
AAAAGC	1.22	1.85	1.2	1.94	1.18	1.34
TTTTTG	0.924	-0.285	0.93	-0.283	1.18	1.34
TAATAC	1.17	1.51	1.15	1.55	1.18	1.34
AAACTA	1.19	1.66	1.19	1.85	1.18	1.34
CCGAGA	1.52	4.04	1.41	3.69	1.18	1.34
ATACTA	1.16	1.45	1.15	1.54	1.18	1.34
GCATGA	1.03	0.476	1.03	0.568	1.18	1.33
ATAGCG	0.995	0.238	1	0.311	1.18	1.33
GCAATT	1.15	1.39	1.14	1.41	1.18	1.32
CCACAA	1.17	1.52	1.16	1.6	1.18	1.32
TACTAT	1.11	1.04	1.1	1.08	1.18	1.32
AAAGTA	1.22	1.86	1.21	2.03	1.18	1.32
GAGAAA	1.31	2.55	1.27	2.5	1.18	1.32
CTCATA	1.09	0.926	1.07	0.889	1.18	1.32
AAACAG	1.16	1.45	1.18	1.77	1.18	1.31
AGTTTA	1.16	1.45	1.14	1.44	1.18	1.31
ATAAGC	1.18	1.59	1.15	1.55	1.18	1.31
AATATC	1.14	1.29	1.13	1.36	1.18	1.31
TAGAAA	1.19	1.65	1.17	1.71	1.18	1.3
GCCATA	1.14	1.32	1.12	1.31	1.18	1.3
AATACC	1.23	1.93	1.19	1.89	1.18	1.3
ACAATT	1.2	1.71	1.19	1.83	1.18	1.3
AGCAGC	1.13	1.25	1.13	1.35	1.18	1.3
GTTATA	1.08	0.825	1.06	0.814	1.18	1.3
CACTAA	1.2	1.71	1.16	1.64	1.18	1.3
CCTATT	1.06	0.741	1.03	0.536	1.18	1.3
CATGTA	1.13	1.25	1.11	1.2	1.18	1.3
AGAGAA	1.29	2.42	1.27	2.49	1.18	1.3
AATGTA	1.15	1.4	1.14	1.43	1.18	1.3
TATTTC	1.06	0.744	1.05	0.724	1.18	1.3
AAGTAA	1.25	2.08	1.24	2.26	1.17	1.29
AGCAAT	1.22	1.89	1.2	1.98	1.17	1.29
CATATG	1.09	0.966	1.08	0.921	1.17	1.29
ATGCCC	1.14	1.26	1.12	1.24	1.17	1.28
CCAGGC	0.953	-0.0732	1.02	0.494	1.17	1.27
ATATGA	1.1	1.01	1.1	1.08	1.17	1.27
GTAATA	1.15	1.36	1.15	1.53	1.17	1.27
GCGCAT	1.04	0.555	1.03	0.553	1.17	1.27
AGAAAT	1.26	2.17	1.24	2.23	1.17	1.26
TCAATA	1.14	1.28	1.14	1.47	1.17	1.26
CACTTT	1.1	0.993	1.06	0.795	1.17	1.26
GTTTTA	1.02	0.441	1.02	0.48	1.17	1.26
AAACCC	1.15	1.39	1.13	1.35	1.17	1.26
GGGCAG	0.792	-1.25	0.936	-0.237	1.17	1.26
AACTAA	1.2	1.7	1.19	1.89	1.17	1.26
TTAATT	1.12	1.16	1.12	1.31	1.17	1.25
GCATAG	1.04	0.571	1.05	0.676	1.17	1.25
CGAGAA	1.45	3.58	1.35	3.2	1.17	1.25
TACTTA	1.1	0.987	1.09	1.05	1.17	1.25
CCAAAT	1.18	1.58	1.15	1.55	1.17	1.24
AAATGC	1.2	1.76	1.17	1.7	1.17	1.24
AAAACC	1.23	1.95	1.2	1.94	1.17	1.24
CAACAC	1.17	1.52	1.17	1.65	1.17	1.24
CCCTAT	1	0.28	0.973	0.0673	1.17	1.24
ATTAAC	1.16	1.44	1.14	1.48	1.17	1.24
AGAACA	1.2	1.71	1.19	1.83	1.17	1.24
AACCAA	1.22	1.9	1.21	2.01	1.17	1.23
TCCATA	1.2	1.75	1.16	1.57	1.17	1.23
CCCACA	1.03	0.468	1.02	0.465	1.16	1.23
CATACC	1.18	1.56	1.13	1.37	1.16	1.23
CTAAAT	1.15	1.35	1.14	1.43	1.16	1.23
TTCATA	1.14	1.32	1.12	1.29	1.16	1.22
CAGAAA	1.25	2.1	1.23	2.15	1.16	1.22
CACAAC	1.15	1.4	1.15	1.53	1.16	1.22
CCAACA	1.18	1.55	1.15	1.54	1.16	1.22
CTACAA	1.16	1.45	1.15	1.53	1.16	1.21
TTATGC	1.07	0.779	1.04	0.586	1.16	1.21
CATTAC	1.17	1.51	1.13	1.36	1.16	1.21
AATTCA	1.28	2.28	1.24	2.27	1.16	1.21
ATTCAT	1.17	1.53	1.15	1.49	1.16	1.2
ATGAAA	1.23	1.93	1.2	1.96	1.16	1.2
TTAACA	1.15	1.39	1.15	1.5	1.16	1.2
ATCATA	1.11	1.09	1.11	1.2	1.16	1.2
CTTAAA	1.12	1.13	1.1	1.14	1.16	1.2
AACAAC	1.18	1.6	1.18	1.8	1.16	1.2
AGCTAT	1.15	1.36	1.13	1.32	1.16	1.2
TATTCC	1.15	1.36	1.1	1.12	1.16	1.2
ACTATT	1.09	0.914	1.08	0.96	1.16	1.2
TGCAAT	1.14	1.28	1.11	1.23	1.16	1.19
TAAAAC	1.17	1.49	1.16	1.58	1.16	1.19
AATTAC	1.21	1.84	1.19	1.84	1.16	1.19
ACCACA	1.17	1.49	1.15	1.52	1.16	1.18
AGCTTA	1.13	1.22	1.11	1.23	1.16	1.18
CCCAAA	1.06	0.723	1.05	0.706	1.16	1.18
AACTTA	1.13	1.25	1.12	1.26	1.16	1.17
CCCAAT	1.06	0.72	1.04	0.584	1.16	1.17
ACATGC	1.12	1.19	1.11	1.19	1.16	1.17
GCAGCT	1.01	0.347	1.04	0.637	1.16	1.17
ATATCT	1.05	0.644	1.05	0.724	1.15	1.17
TGAATA	1.17	1.51	1.14	1.48	1.15	1.16
AGCATT	1.18	1.61	1.14	1.44	1.15	1.16
CAGTAA	1.23	1.97	1.21	2.02	1.15	1.16
TCTATT	1.04	0.536	1.03	0.576	1.15	1.16
CCAGCA	1.15	1.39	1.13	1.35	1.15	1.16
ATGGCA	1.11	1.08	1.11	1.18	1.15	1.16
AATAGA	1.15	1.39	1.15	1.52	1.15	1.16
AACCAT	1.21	1.77	1.17	1.71	1.15	1.16
TGCACA	1.14	1.32	1.12	1.27	1.15	1.16
AGTTTT	1.11	1.11	1.11	1.16	1.15	1.16
CCACTA	1.13	1.22	1.09	1.07	1.15	1.15
AGCGCA	1.09	0.944	1.09	1.04	1.15	1.15
TTTTCC	1.06	0.679	1.02	0.451	1.15	1.15
ACTTAA	1.13	1.24	1.12	1.29	1.15	1.15
CAAGTA	1.19	1.69	1.18	1.78	1.15	1.15
TCTTAT	0.989	0.19	0.981	0.135	1.15	1.15
CGTATA	1.05	0.637	1.04	0.647	1.15	1.15
AGGCCA	1.01	0.333	1.07	0.86	1.15	1.15
AACCCA	1.15	1.4	1.13	1.36	1.15	1.14
CATGCC	1.13	1.25	1.09	1.04	1.15	1.14
GTGTAT	1.02	0.45	1	0.323	1.15	1.14
ACCAAA	1.2	1.74	1.19	1.83	1.15	1.14
TAACTA	1.14	1.29	1.14	1.43	1.15	1.14
GAGAAT	1.36	2.89	1.29	2.65	1.15	1.14
ATTCCA	1.3	2.47	1.23	2.15	1.15	1.14
CGCAAA	1.13	1.21	1.12	1.3	1.15	1.14
TAGCCA	1.14	1.28	1.12	1.29	1.15	1.14
TATTAG	1.04	0.598	1.04	0.622	1.15	1.14
GAAAAT	1.2	1.73	1.19	1.82	1.15	1.14
ATATTG	1.03	0.478	1.02	0.459	1.15	1.14
TAAACC	1.17	1.55	1.14	1.48	1.15	1.14
GAGTAT	1.16	1.41	1.12	1.24	1.15	1.14
GCAAAC	1.12	1.16	1.13	1.32	1.15	1.14
TGCTTT	1.02	0.406	0.994	0.236	1.15	1.13
AAGCCC	1.15	1.34	1.13	1.35	1.15	1.13
ACCTAT	1.11	1.11	1.08	0.955	1.15	1.13
AAAATG	1.17	1.52	1.16	1.62	1.15	1.13
ATGCCT	1.12	1.12	1.04	0.634	1.15	1.13
CCCTTT	0.96	-0.0221	0.926	-0.316	1.15	1.12
AAAAGA	1.17	1.51	1.18	1.77	1.15	1.12
TTATTC	1.05	0.655	1.05	0.703	1.15	1.12
AAGCCA	1.2	1.72	1.19	1.86	1.15	1.12
GCTACA	1.1	1	1.1	1.08	1.15	1.12
CAACTA	1.16	1.41	1.14	1.43	1.15	1.12
TAACCC	1.14	1.27	1.1	1.11	1.15	1.12
TATGAA	1.14	1.26	1.12	1.25	1.15	1.12
TACAAC	1.14	1.27	1.13	1.35	1.15	1.11
GCTAAA	1.14	1.32	1.13	1.35	1.15	1.11
ACTCCA	1.07	0.777	1.04	0.631	1.15	1.11
TGCAAA	1.15	1.4	1.14	1.44	1.15	1.11
AATAAG	1.16	1.45	1.17	1.66	1.15	1.11
GCCCGA	1.31	2.53	1.25	2.32	1.14	1.1
TAAGTA	1.16	1.44	1.15	1.56	1.14	1.1
ATGCAC	1.17	1.49	1.13	1.35	1.14	1.1
AGCCAA	1.2	1.76	1.19	1.88	1.14	1.1
ACACAG	1.11	1.11	1.13	1.4	1.14	1.1
ACAGAA	1.2	1.7	1.19	1.84	1.14	1.09
AGTATT	1.15	1.39	1.12	1.31	1.14	1.09
TATCTA	1.04	0.58	1.05	0.699	1.14	1.09
TAACCA	1.18	1.56	1.15	1.52	1.14	1.09
ATGCCA	1.17	1.52	1.14	1.47	1.14	1.09
AACAGC	1.17	1.54	1.16	1.62	1.14	1.09
TAACAC	1.17	1.49	1.14	1.48	1.14	1.09
CAGCTA	1.14	1.31	1.13	1.35	1.14	1.09
TCATTT	1.03	0.463	1.02	0.493	1.14	1.09
GCCACA	1.09	0.904	1.1	1.08	1.14	1.09
CTTAAT	1.09	0.898	1.08	0.967	1.14	1.09
AAGCAC	1.18	1.61	1.16	1.63	1.14	1.09
CCATAC	1.15	1.37	1.12	1.24	1.14	1.08
CCCATT	1.06	0.734	1.01	0.383	1.14	1.08
ACAGTA	1.17	1.53	1.16	1.6	1.14	1.08
CAGCAC	1.13	1.22	1.11	1.17	1.14	1.08
AGCCAT	1.19	1.65	1.16	1.58	1.14	1.08
AAGAAT	1.24	2.04	1.22	2.09	1.14	1.08
AGCAAC	1.17	1.49	1.15	1.52	1.14	1.08
TTATGT	0.998	0.26	0.994	0.243	1.14	1.07
GTAAAA	1.16	1.47	1.16	1.6	1.14	1.07
TTAGCA	1.12	1.17	1.1	1.1	1.14	1.07
TTTTCA	1.05	0.66	1.04	0.642	1.14	1.07
TACAGC	1.14	1.27	1.11	1.2	1.14	1.07
CCCCAA	0.93	-0.239	0.939	-0.213	1.14	1.07
AGCCCA	1.13	1.24	1.12	1.25	1.14	1.07
CTTACA	1.09	0.924	1.07	0.861	1.14	1.07
GTATAC	1.08	0.83	1.06	0.771	1.14	1.07
TAGCCT	1.08	0.833	1.01	0.343	1.14	1.07
GCAGCC	1.1	0.98	1.08	0.969	1.14	1.06
TTACAC	1.11	1.09	1.09	1.04	1.14	1.06
GCCCTT	0.993	0.22	0.973	0.0689	1.14	1.06
TGTTTA	1.03	0.493	1.02	0.479	1.14	1.06
ACAAGC	1.14	1.32	1.15	1.52	1.14	1.06
CCTACA	1.08	0.882	1.05	0.718	1.14	1.06
AGCTAA	1.19	1.66	1.17	1.69	1.14	1.06
GCACCT	1.16	1.41	1.07	0.835	1.14	1.05
ATAATG	1.12	1.16	1.11	1.2	1.14	1.05
TAAAGC	1.15	1.38	1.13	1.35	1.14	1.05
TTTTGC	1.02	0.403	0.987	0.184	1.14	1.05
ATCCCC	0.907	-0.406	0.914	-0.418	1.14	1.05
ACGCAA	1.14	1.26	1.14	1.45	1.14	1.05
AATGAA	1.21	1.83	1.2	1.91	1.14	1.05
TACTTT	1.05	0.651	1.03	0.562	1.14	1.04
TATCCA	1.14	1.33	1.11	1.17	1.14	1.04
CACAGC	1.14	1.26	1.12	1.29	1.13	1.04
CCTTGC	1.02	0.394	0.958	-0.0529	1.13	1.04
ACGCAT	1.1	0.987	1.09	1.03	1.13	1.04
CATTCA	1.18	1.59	1.14	1.48	1.13	1.04
AGAGCA	1.17	1.49	1.16	1.59	1.13	1.04
TAATGC	1.14	1.29	1.11	1.16	1.13	1.04
ATGTTT	1.07	0.76	1.06	0.765	1.13	1.03
ACTAAT	1.14	1.33	1.14	1.42	1.13	1.03
AGAAAC	1.2	1.72	1.18	1.79	1.13	1.03
CAAGAA	1.24	2.03	1.23	2.14	1.13	1.03
TTTACT	1.02	0.428	1.01	0.35	1.13	1.03
CTCTAT	1.02	0.453	0.999	0.281	1.13	1.03
GCCTTT	1.01	0.365	0.985	0.164	1.13	1.02
CTAACA	1.15	1.38	1.14	1.44	1.13	1.02
ATCTAT	1.06	0.7	1.05	0.738	1.13	1.02
CATAGA	1.13	1.21	1.11	1.23	1.13	1.02
TCATAA	1.12	1.13	1.12	1.29	1.13	1.02
ATAACT	1.11	1.09	1.11	1.16	1.13	1.02
TACTAA	1.14	1.28	1.13	1.4	1.13	1.01
ATACTT	1.1	1.01	1.09	0.997	1.13	1.01
AGTACA	1.2	1.71	1.18	1.78	1.13	1.01
CAGCCC	1.1	1.04	1.09	0.99	1.13	1.01
CCCGAA	1.24	2.02	1.18	1.75	1.13	1.01
TTACCC	1.08	0.893	1.04	0.61	1.13	1.01
CCAATT	1.16	1.45	1.11	1.2	1.13	1
CACACT	1.09	0.935	1.07	0.864	1.13	1
TCCCCA	0.875	-0.636	0.881	-0.688	1.13	1
GACATA	1.04	0.593	1.06	0.767	1.13	1
CATACT	1.1	1.02	1.08	0.953	1.13	1
TATCAA	1.11	1.08	1.1	1.15	1.13	0.996
CCACAC	1.09	0.906	1.07	0.864	1.13	0.996
TACCAT	1.16	1.43	1.12	1.28	1.13	0.996
CTTTAC	1.03	0.516	1.01	0.332	1.13	0.994
TAGCTA	1.13	1.21	1.11	1.16	1.13	0.993
GCATGC	1.07	0.804	1.07	0.84	1.13	0.992
GCTCCC	0.853	-0.804	0.853	-0.921	1.13	0.992
TTAACC	1.12	1.12	1.08	0.97	1.13	0.991
TAGCCC	1.09	0.958	1.07	0.864	1.13	0.989
GCGCAA	1.05	0.606	1.06	0.779	1.13	0.989
TGCCCC	0.975	0.0874	0.965	0.00471	1.13	0.988
CCCCAT	0.922	-0.294	0.916	-0.4	1.13	0.987
ATACCT	1.14	1.33	1.1	1.12	1.13	0.986
CTCCCA	0.867	-0.702	0.862	-0.844	1.13	0.985
TCACAT	1.1	0.974	1.09	1.03	1.13	0.983
AGAATT	1.27	2.25	1.22	2.1	1.12	0.982
ATTACC	1.17	1.49	1.12	1.29	1.12	0.981
CCTTAA	1.07	0.82	1.05	0.699	1.12	0.979
GGCAAG	0.928	-0.256	1.01	0.351	1.12	0.979
GAAGCA	1.13	1.21	1.13	1.34	1.12	0.978
CACTAC	1.12	1.12	1.09	1.01	1.12	0.976
CTCCAA	1.07	0.757	1.05	0.662	1.12	0.975
TGCGCA	1.03	0.477	1.02	0.472	1.12	0.974
ATTAGC	1.13	1.2	1.09	1.07	1.12	0.974
TACACT	1.09	0.941	1.08	0.911	1.12	0.974
ACCCAT	1.1	1.02	1.06	0.802	1.12	0.974
CATCCC	1	0.293	0.994	0.243	1.12	0.973
ATTCAC	1.17	1.49	1.14	1.43	1.12	0.971
AATGCC	1.17	1.5	1.13	1.37	1.12	0.971
CCTCCC	0.782	-1.32	0.803	-1.33	1.12	0.969
CACGCA	1.11	1.09	1.11	1.22	1.12	0.968
CTATAG	1.05	0.61	1.03	0.519	1.12	0.967
AAGCAG	1.09	0.894	1.12	1.31	1.12	0.967
TTAAAC	1.11	1.08	1.09	1.06	1.12	0.967
GTATAG	1.01	0.366	1	0.305	1.12	0.966
ACACTT	1.1	1.01	1.08	0.915	1.12	0.965
CAGCCA	1.14	1.29	1.13	1.38	1.12	0.964
GCACAC	1.13	1.21	1.11	1.16	1.12	0.961
TATGTT	1.03	0.506	1.02	0.458	1.12	0.961
GTATTA	1.07	0.79	1.07	0.836	1.12	0.956
ACCCAA	1.12	1.13	1.09	1.03	1.12	0.956
CTCCAT	1.06	0.733	1.02	0.468	1.12	0.953
AGCCAC	1.12	1.11	1.11	1.22	1.12	0.952
AACAAG	1.14	1.3	1.15	1.54	1.12	0.951
ACACCA	1.14	1.32	1.12	1.27	1.12	0.95
AAGCTA	1.17	1.48	1.15	1.54	1.12	0.949
TTTAGT	1.01	0.325	1.01	0.334	1.12	0.949
TAGTAA	1.17	1.51	1.15	1.54	1.12	0.947
CGCAAT	1.1	1	1.09	1.07	1.12	0.945
AATCCA	1.21	1.83	1.18	1.74	1.12	0.944
AACGCA	1.14	1.28	1.14	1.41	1.12	0.944
TAGCAG	1.04	0.587	1.05	0.674	1.12	0.944
CAAACC	1.15	1.38	1.14	1.41	1.12	0.943
CCTAAA	1.1	1.04	1.08	0.948	1.12	0.942
GCCTAT	1.03	0.471	1.01	0.397	1.12	0.942
AAAGCC	1.16	1.47	1.14	1.41	1.12	0.941
CACCAA	1.14	1.27	1.11	1.2	1.12	0.94
ATAGAG	1.08	0.834	1.07	0.873	1.12	0.939
TAATAG	1.1	1.02	1.09	1.07	1.12	0.939
ATTCAA	1.2	1.72	1.18	1.74	1.12	0.938
GCCAAA	1.13	1.21	1.13	1.35	1.12	0.937
AACCTA	1.15	1.34	1.12	1.31	1.12	0.936
GCCCCA	0.987	0.18	0.978	0.111	1.12	0.936
GCTTAA	1.08	0.869	1.06	0.823	1.12	0.935
AGCAGG	0.909	-0.392	0.996	0.253	1.12	0.932
AGTAAT	1.22	1.89	1.2	1.92	1.12	0.931
CAGCTT	1.09	0.949	1.06	0.821	1.12	0.929
AATCCC	1.06	0.693	1.03	0.556	1.12	0.929
ATGCTA	1.14	1.28	1.11	1.21	1.12	0.929
CCCCTA	0.892	-0.514	0.889	-0.628	1.12	0.928
CACCAT	1.12	1.17	1.08	0.988	1.12	0.928
AATACT	1.13	1.2	1.12	1.27	1.12	0.927
CACCCA	1.07	0.783	1.02	0.466	1.12	0.927
TATAGG	0.914	-0.356	0.924	-0.339	1.12	0.927
AACCAC	1.15	1.36	1.13	1.32	1.12	0.926
AGTTAT	1.14	1.32	1.13	1.36	1.12	0.924
CCCTAA	1	0.301	0.986	0.17	1.12	0.923
TTTGCA	1.08	0.866	1.05	0.685	1.12	0.922
TCTTTA	0.976	0.0991	0.974	0.0755	1.12	0.921
TATCTT	0.996	0.241	0.991	0.219	1.12	0.921
TTACCA	1.12	1.15	1.09	1.06	1.12	0.921
GTAAAT	1.13	1.22	1.12	1.28	1.12	0.92
AACACT	1.13	1.22	1.11	1.2	1.11	0.919
ATTTTC	1.04	0.541	1.02	0.446	1.11	0.919
CTAGCA	1.1	1.01	1.09	1.05	1.11	0.918
ACAAAG	1.14	1.26	1.15	1.51	1.11	0.917
TACCAA	1.17	1.48	1.14	1.46	1.11	0.915
AAGCCT	1.13	1.23	1.06	0.816	1.11	0.914
AACTCA	1.13	1.26	1.12	1.26	1.11	0.914
TGCTTA	1.04	0.598	1.03	0.517	1.11	0.914
CAAAGC	1.14	1.28	1.13	1.38	1.11	0.914
AAGGAA	0.995	0.238	1.02	0.475	1.11	0.913
GTAACA	1.14	1.27	1.13	1.32	1.11	0.911
CAATGC	1.14	1.28	1.12	1.24	1.11	0.911
AGTGCA	1.16	1.41	1.14	1.44	1.11	0.91
TATCAT	1.05	0.661	1.05	0.663	1.11	0.91
ACCAAT	1.17	1.49	1.14	1.44	1.11	0.909
ATAGCT	1.11	1.07	1.08	0.984	1.11	0.909
TGCACC	1.1	1.04	1.04	0.601	1.11	0.908
AGCCTT	1.1	0.979	1.06	0.768	1.11	0.907
ACTCAT	1.08	0.855	1.07	0.848	1.11	0.902
TAAGAA	1.17	1.51	1.16	1.6	1.11	0.897
CAATAG	1.12	1.18	1.12	1.26	1.11	0.896
TACGCA	1.1	0.973	1.08	0.981	1.11	0.896
GTATGC	1.04	0.562	1.03	0.528	1.11	0.895
TACCCA	1.11	1.06	1.07	0.851	1.11	0.895
AGAGTA	1.19	1.67	1.16	1.62	1.11	0.894
GGAAAA	1.03	0.51	1.05	0.721	1.11	0.894
ATTATG	1.05	0.644	1.04	0.593	1.11	0.894
CCTAAT	1.09	0.895	1.06	0.781	1.11	0.894
TTATCT	0.96	-0.0192	0.975	0.0871	1.11	0.893
CAGTTT	1.13	1.19	1.1	1.08	1.11	0.891
CTACTA	1.08	0.879	1.07	0.846	1.11	0.891
AATTCC	1.21	1.84	1.14	1.47	1.11	0.891
GAATTT	1.13	1.2	1.1	1.11	1.11	0.891
TACACC	1.15	1.35	1.1	1.1	1.11	0.889
CCCCTT	0.863	-0.725	0.851	-0.934	1.11	0.886
GCCCAT	1.06	0.737	1.05	0.68	1.11	0.886
CTAATT	1.12	1.12	1.1	1.14	1.11	0.886
CAGAAT	1.24	2	1.19	1.89	1.11	0.886
TCCATT	1.16	1.44	1.1	1.13	1.11	0.884
TATTCT	1.04	0.601	1.03	0.56	1.11	0.884
CTTGGC	0.925	-0.272	0.884	-0.662	1.11	0.884
ATATGG	0.955	-0.0557	0.957	-0.062	1.11	0.884
TAAAAG	1.12	1.16	1.13	1.33	1.11	0.882
TGTTAT	1.03	0.498	1.03	0.498	1.11	0.881
TTACTA	1.08	0.86	1.06	0.821	1.11	0.881
CTACAC	1.08	0.887	1.06	0.803	1.11	0.879
TGCTCC	0.939	-0.17	0.92	-0.365	1.11	0.879
AATAGT	1.14	1.29	1.13	1.38	1.11	0.879
CCAAAC	1.12	1.13	1.11	1.18	1.11	0.879
TTATCA	1.05	0.614	1.05	0.687	1.11	0.879
CACCTA	1.14	1.26	1.08	0.989	1.11	0.876
TCATTA	1.07	0.802	1.05	0.726	1.11	0.876
CGAATA	1.15	1.39	1.12	1.31	1.11	0.874
GCATGT	1.02	0.412	1.01	0.381	1.11	0.874
CAGCCT	1.08	0.864	1.01	0.402	1.11	0.873
TGCTAT	1.06	0.736	1.03	0.57	1.11	0.872
TACCTA	1.12	1.16	1.08	0.957	1.11	0.871
TAAGCC	1.13	1.2	1.1	1.08	1.11	0.871
CATGAA	1.19	1.65	1.16	1.57	1.11	0.868
ACAGCC	1.12	1.15	1.1	1.09	1.11	0.867
GAATTA	1.18	1.56	1.16	1.59	1.11	0.865
CCCGCA	1.04	0.549	1.03	0.537	1.11	0.863
CAGGTA	1.04	0.565	1.06	0.8	1.11	0.863
ATCACA	1.13	1.19	1.13	1.38	1.11	0.863
AACCCG	1.23	1.95	1.19	1.82	1.11	0.862
TTTTCT	0.963	0.00123	0.967	0.0146	1.11	0.862
AAAAGT	1.17	1.49	1.17	1.65	1.11	0.862
TCCACA	1.13	1.25	1.1	1.12	1.11	0.861
GGTATA	1.01	0.381	1.02	0.414	1.11	0.859
AGCTTT	1.08	0.862	1.05	0.717	1.11	0.858
TCAAAA	1.14	1.27	1.15	1.48	1.1	0.857
TAGAAT	1.13	1.25	1.11	1.16	1.1	0.854
GGCACA	1.03	0.501	1.04	0.619	1.1	0.853
TGAAAT	1.14	1.32	1.12	1.31	1.1	0.852
AAATGT	1.12	1.14	1.11	1.2	1.1	0.851
GCCCAA	1.08	0.831	1.07	0.843	1.1	0.85
ACTAAC	1.12	1.16	1.11	1.19	1.1	0.849
CTCATT	1.04	0.564	1.01	0.379	1.1	0.849
GCAAGC	1.06	0.717	1.09	1	1.1	0.848
AGTATG	1.06	0.697	1.05	0.691	1.1	0.848
TAAATG	1.09	0.958	1.09	1.07	1.1	0.848
GGAATA	1.01	0.374	1.02	0.479	1.1	0.847
TAGCTT	1.07	0.809	1.04	0.619	1.1	0.847
TACCCC	0.952	-0.0805	0.949	-0.13	1.1	0.847
AGCCTA	1.1	1.02	1.09	1.03	1.1	0.846
AGTGTA	1.1	1.01	1.09	0.991	1.1	0.846
CGCTTT	1	0.306	0.987	0.178	1.1	0.846
CCCTTG	0.976	0.101	0.94	-0.205	1.1	0.844
GCCCTA	1.03	0.515	1.01	0.388	1.1	0.843
CCATGC	1.1	0.974	1.07	0.874	1.1	0.84
GGCATG	0.922	-0.293	0.957	-0.0636	1.1	0.839
AAATGA	1.16	1.43	1.15	1.57	1.1	0.839
CCAGTA	1.18	1.57	1.13	1.37	1.1	0.838
ATTTCA	1.16	1.48	1.15	1.49	1.1	0.837
CTTGCA	1.07	0.765	1.03	0.526	1.1	0.836
TACCAC	1.1	0.998	1.07	0.884	1.1	0.836
CTCAAA	1.1	1.04	1.09	1.06	1.1	0.834
AAATTC	1.21	1.81	1.18	1.76	1.1	0.834
TGCCCA	1.07	0.774	1.04	0.654	1.1	0.834
GTAGCA	1.06	0.687	1.05	0.667	1.1	0.833
ATTCTA	1.16	1.45	1.13	1.39	1.1	0.831
AGCAAG	1.09	0.916	1.12	1.25	1.1	0.831
GCTATT	1.03	0.518	1.01	0.383	1.1	0.83
CGAAAA	1.2	1.71	1.18	1.74	1.1	0.829
ACCATT	1.15	1.4	1.11	1.22	1.1	0.829
ACCCTT	1.02	0.439	0.979	0.117	1.1	0.829
CCACCC	0.998	0.255	0.984	0.155	1.1	0.828
ATTTGC	1.07	0.814	1.04	0.582	1.1	0.828
CAACCA	1.13	1.24	1.12	1.31	1.1	0.828
GCAGTT	1.04	0.545	1.05	0.71	1.1	0.828
AAATCA	1.17	1.48	1.17	1.71	1.1	0.827
CTATGC	1.06	0.734	1.04	0.637	1.1	0.825
AAAACT	1.12	1.13	1.11	1.23	1.1	0.825
GCTCCA	1.02	0.414	1.01	0.346	1.1	0.823
ATAAGT	1.13	1.19	1.13	1.33	1.1	0.823
ATCCAT	1.17	1.51	1.12	1.29	1.1	0.822
AACATG	1.1	1.01	1.11	1.16	1.1	0.821
TAATTC	1.15	1.35	1.12	1.29	1.1	0.82
ACCTTA	1.09	0.937	1.05	0.738	1.1	0.82
CCACTT	1.07	0.796	1.03	0.502	1.1	0.818
TATGCT	1.05	0.663	1.03	0.54	1.1	0.817
ACCCCA	0.969	0.0494	0.966	0.0121	1.1	0.816
TCCAAA	1.18	1.56	1.15	1.52	1.1	0.816
GCAGGT	0.898	-0.471	0.986	0.174	1.1	0.815
ACATTC	1.13	1.25	1.11	1.18	1.1	0.813
CAAGCC	1.12	1.11	1.11	1.16	1.1	0.813
ATGAAT	1.18	1.61	1.16	1.57	1.1	0.809
AACTAC	1.11	1.11	1.1	1.15	1.1	0.805
GACACA	1.03	0.503	1.06	0.756	1.1	0.805
GCAGAG	0.999	0.267	1.04	0.655	1.1	0.804
GCCTTA	1.03	0.464	1.01	0.346	1.1	0.803
TGCCTT	1.02	0.451	0.993	0.231	1.1	0.802
ACTCAA	1.13	1.24	1.11	1.22	1.1	0.802
GACAAA	1.08	0.841	1.1	1.1	1.1	0.797
CAGCAG	1.06	0.676	1.08	0.913	1.1	0.797
CACCTT	1.09	0.907	1.03	0.558	1.1	0.796
CTGCAT	0.996	0.244	0.978	0.107	1.09	0.795
CTCAAT	1.09	0.898	1.07	0.869	1.09	0.794
TAGCGC	0.998	0.26	0.99	0.208	1.09	0.794
CGCATT	1.05	0.652	1.04	0.608	1.09	0.794
TTCTAT	1.07	0.782	1.05	0.705	1.09	0.794
GCTAAT	1.1	1.01	1.09	1.01	1.09	0.793
TCCAAT	1.15	1.4	1.11	1.21	1.09	0.792
TATTGC	1.05	0.614	1.02	0.439	1.09	0.792
TTTCCC	0.994	0.231	0.963	-0.0142	1.09	0.792
CTAAAC	1.1	1.02	1.09	1.02	1.09	0.792
CACACC	1.12	1.16	1.08	0.96	1.09	0.792
TGCCCT	0.994	0.232	0.965	0.00388	1.09	0.79
CGCTAT	1.05	0.632	1.03	0.501	1.09	0.789
AGTAAC	1.18	1.6	1.16	1.58	1.09	0.788
TCCCAA	0.994	0.228	0.981	0.132	1.09	0.788
TCCCAT	1.01	0.33	0.976	0.0879	1.09	0.788
ATGTTA	1.11	1.06	1.1	1.14	1.09	0.786
GTACAT	1.06	0.742	1.06	0.822	1.09	0.786
TATCAC	1.08	0.839	1.07	0.885	1.09	0.785
GCAAAG	1.06	0.698	1.07	0.886	1.09	0.784
GCCAAT	1.11	1.06	1.09	1.04	1.09	0.784
ATCCCA	1.05	0.636	1.03	0.531	1.09	0.783
AGCCCT	1.05	0.603	1.03	0.509	1.09	0.782
GGCATT	1.02	0.421	1.01	0.4	1.09	0.78
CACCAC	1.06	0.709	1.04	0.604	1.09	0.777
TCCCAC	0.917	-0.331	0.911	-0.439	1.09	0.775
CAACCC	1.06	0.729	1.05	0.696	1.09	0.774
ATTTTG	0.999	0.268	0.984	0.157	1.09	0.774
TACATG	1.06	0.736	1.05	0.737	1.09	0.774
GCGCCC	1.04	0.558	1.01	0.398	1.09	0.773
TAACCT	1.1	1.01	1.07	0.88	1.09	0.772
CCTCAT	0.994	0.227	0.98	0.125	1.09	0.772
TCAAAT	1.11	1.09	1.12	1.24	1.09	0.772
TTCACA	1.13	1.21	1.11	1.21	1.09	0.769
TGGCAG	0.931	-0.232	0.994	0.239	1.09	0.768
AGGCCC	1.01	0.382	1.04	0.589	1.09	0.768
TGCATT	1.09	0.904	1.06	0.769	1.09	0.767
ACCTTT	1.05	0.617	1.01	0.413	1.09	0.766
AAATCC	1.14	1.28	1.11	1.16	1.09	0.766
CCCTCA	0.934	-0.21	0.928	-0.303	1.09	0.766
AGTAGC	1.1	0.998	1.08	0.916	1.09	0.766
CCGAGT	1.36	2.89	1.26	2.44	1.09	0.766
AAACCT	1.15	1.35	1.11	1.23	1.09	0.766
AGATAT	1.12	1.16	1.11	1.22	1.09	0.765
AGCCCC	1	0.288	0.988	0.188	1.09	0.763
TTCTTA	1.03	0.517	1.03	0.518	1.09	0.758
GAAGAA	1.14	1.32	1.13	1.4	1.09	0.758
ACTAGC	1.07	0.816	1.07	0.831	1.09	0.757
AATCAA	1.17	1.49	1.18	1.75	1.09	0.756
CATAGT	1.11	1.11	1.09	1.06	1.09	0.756
ACTTAC	1.07	0.749	1.04	0.609	1.09	0.756
CCCCCA	0.808	-1.13	0.838	-1.05	1.09	0.753
AGAAGC	1.16	1.41	1.14	1.45	1.09	0.75
CATAAG	1.12	1.12	1.11	1.22	1.09	0.749
GCGTAT	0.966	0.0217	0.963	-0.0159	1.09	0.748
GAACAA	1.13	1.2	1.13	1.32	1.09	0.748
TACTAC	1.08	0.872	1.07	0.85	1.09	0.747
TTCTTT	0.998	0.255	0.988	0.189	1.09	0.747
GCATTC	1.12	1.16	1.08	0.912	1.09	0.746
TCCCCT	0.835	-0.935	0.841	-1.02	1.09	0.746
TACCCG	1.22	1.87	1.15	1.53	1.09	0.745
CCTTGG	0.905	-0.418	0.871	-0.772	1.09	0.745
GCAATC	1.04	0.595	1.07	0.828	1.09	0.745
AAACTT	1.1	1.03	1.09	1.01	1.09	0.745
ATCAAA	1.13	1.23	1.14	1.44	1.09	0.744
GCACCA	1.08	0.882	1.03	0.514	1.09	0.743
TATACG	1	0.276	0.998	0.275	1.09	0.742
TTACAG	1.05	0.658	1.06	0.753	1.09	0.742
AGCACC	1.11	1.05	1.05	0.671	1.09	0.742
CTGCAA	1.04	0.595	1.03	0.518	1.09	0.742
ACAACC	1.11	1.08	1.1	1.12	1.09	0.739
ATGACA	1.09	0.925	1.09	0.995	1.09	0.739
ATGCTT	1.08	0.865	1.05	0.729	1.09	0.739
ACCTAA	1.14	1.27	1.11	1.19	1.09	0.739
CAACTT	1.08	0.884	1.06	0.769	1.09	0.738
TTGCAA	1.11	1.08	1.08	0.985	1.09	0.738
CAATCC	1.1	0.982	1.08	0.952	1.09	0.737
GCACTA	1.1	0.996	1.07	0.827	1.09	0.735
TGTAAA	1.1	0.974	1.08	0.967	1.09	0.735
ACCCTA	1.05	0.666	1.02	0.483	1.09	0.735
TAACAG	1.09	0.931	1.1	1.12	1.09	0.735
AACTTT	1.05	0.629	1.04	0.621	1.09	0.733
GCCATT	1.1	1.03	1.08	0.926	1.08	0.731
ATTATC	1.03	0.528	1.04	0.588	1.08	0.731
GCCTTG	0.977	0.103	0.952	-0.107	1.08	0.73
CACCCC	0.923	-0.291	0.919	-0.374	1.08	0.727
TTAGTA	1.08	0.831	1.06	0.802	1.08	0.727
CATTTC	1.09	0.936	1.07	0.835	1.08	0.725
TGCCAT	1.1	0.987	1.06	0.794	1.08	0.725
TCCCTA	0.96	-0.0192	0.935	-0.248	1.08	0.724
TTCATT	1.09	0.895	1.07	0.85	1.08	0.723
TAACTT	1.07	0.806	1.06	0.747	1.08	0.722
ATACTC	1.05	0.609	1.03	0.497	1.08	0.722
TACCCT	1.03	0.518	0.997	0.262	1.08	0.722
ACAACT	1.08	0.845	1.07	0.899	1.08	0.721
TCCCTT	0.929	-0.244	0.913	-0.424	1.08	0.718
GTTATT	1.03	0.519	1.03	0.549	1.08	0.718
TTTAGA	1.01	0.368	1.01	0.357	1.08	0.718
CAAAAG	1.13	1.23	1.14	1.4	1.08	0.717
TAAACT	1.07	0.775	1.06	0.789	1.08	0.716
CTCACA	1.06	0.694	1.04	0.659	1.08	0.716
TGAAAA	1.17	1.49	1.16	1.57	1.08	0.716
TACCTT	1.06	0.742	1.02	0.478	1.08	0.715
TGTATT	1.01	0.333	1.01	0.354	1.08	0.715
AAAGAG	1.12	1.13	1.12	1.26	1.08	0.713
GAGCAT	1.11	1.09	1.09	1	1.08	0.712
TCACAA	1.11	1.06	1.12	1.25	1.08	0.712
CCAGAA	1.25	2.09	1.19	1.81	1.08	0.712
CAAACT	1.09	0.919	1.07	0.901	1.08	0.712
ATAACG	1.04	0.565	1.04	0.623	1.08	0.71
ATACGC	1.07	0.816	1.06	0.757	1.08	0.71
CATTCC	1.13	1.24	1.08	0.946	1.08	0.707
AACACC	1.14	1.3	1.1	1.13	1.08	0.707
TTCCAC	1.14	1.3	1.08	0.928	1.08	0.707
TTGCCC	1.06	0.685	1.02	0.421	1.08	0.705
ACATCA	1.11	1.06	1.11	1.16	1.08	0.705
CAGCGC	1.03	0.498	1.04	0.617	1.08	0.704
CATCTA	1.09	0.904	1.06	0.821	1.08	0.703
CGCTTA	1.04	0.539	1	0.309	1.08	0.702
CCCCAC	0.859	-0.755	0.871	-0.771	1.08	0.7
CAATTC	1.16	1.45	1.12	1.31	1.08	0.7
TGCAAC	1.08	0.893	1.07	0.859	1.08	0.698
ATAATC	1.1	0.997	1.1	1.08	1.08	0.696
AGATAA	1.18	1.56	1.17	1.68	1.08	0.694
TTCCAT	1.21	1.82	1.14	1.41	1.08	0.694
AACCTT	1.1	1.03	1.06	0.819	1.08	0.693
AGCGTA	1.02	0.403	1.02	0.483	1.08	0.692
CACTCC	0.949	-0.0995	0.931	-0.278	1.08	0.692
CCACCA	1.06	0.702	1.04	0.645	1.08	0.69
TTTAAG	1.01	0.317	1.01	0.338	1.08	0.687
TTGCAT	1.07	0.78	1.03	0.528	1.08	0.687
CCGCAA	1.08	0.878	1.08	0.91	1.08	0.687
CACCCG	1.13	1.25	1.08	0.971	1.08	0.684
GTGCAT	1.06	0.704	1.04	0.61	1.08	0.683
TAGTTT	1.07	0.749	1.05	0.714	1.08	0.683
TTACTT	1.03	0.473	1.01	0.383	1.08	0.683
TCCTAT	1.03	0.493	0.995	0.249	1.08	0.683
AGGCGC	0.94	-0.163	0.991	0.215	1.08	0.683
TACAAG	1.09	0.928	1.09	1.04	1.08	0.683
TAAAGT	1.11	1.04	1.1	1.11	1.08	0.682
GTACAA	1.09	0.96	1.09	1.06	1.08	0.679
TTAGAA	1.09	0.895	1.07	0.86	1.08	0.678
TTAGCC	1.06	0.731	1.02	0.49	1.08	0.677
TAAAGA	1.11	1.04	1.11	1.16	1.08	0.676
TACTCC	0.957	-0.0389	0.929	-0.298	1.08	0.676
TGTAAT	1.08	0.836	1.07	0.83	1.08	0.675
GAATAC	1.16	1.41	1.13	1.33	1.08	0.675
CTTATC	0.977	0.106	0.962	-0.0216	1.08	0.675
GCAGTG	0.961	-0.0148	1	0.312	1.08	0.674
AAGAGA	1.16	1.41	1.15	1.56	1.08	0.673
TTACCT	1.07	0.768	1.02	0.491	1.08	0.673
TTCAAA	1.14	1.27	1.13	1.33	1.08	0.672
ATGCAG	1.04	0.584	1.05	0.729	1.07	0.669
ACTGCA	1.01	0.353	1	0.289	1.07	0.668
CCATAG	1.1	1.01	1.08	0.952	1.07	0.668
GATAAA	1.14	1.27	1.13	1.4	1.07	0.668
TTAAGC	1.08	0.877	1.05	0.727	1.07	0.667
GCCCCT	0.927	-0.259	0.914	-0.422	1.07	0.665
AGCAGT	1.09	0.945	1.09	1.04	1.07	0.664
AACCCC	0.954	-0.0659	0.952	-0.104	1.07	0.663
TCTACA	1.06	0.718	1.05	0.687	1.07	0.663
GTGCCC	1.09	0.911	1.05	0.665	1.07	0.663
GAAAAC	1.14	1.33	1.13	1.37	1.07	0.662
AATCAT	1.11	1.08	1.11	1.16	1.07	0.66
AGACAA	1.09	0.925	1.11	1.17	1.07	0.659
TTTCCA	1.14	1.3	1.09	1	1.07	0.658
CCGCAT	1.02	0.444	1.01	0.378	1.07	0.657
TCCTTT	0.994	0.232	0.962	-0.0274	1.07	0.657
CTAGAA	1.15	1.33	1.11	1.21	1.07	0.656
GAAATT	1.16	1.48	1.14	1.42	1.07	0.655
AATCTA	1.1	0.981	1.1	1.08	1.07	0.655
AAGTTT	1.12	1.15	1.11	1.18	1.07	0.655
AGTAGA	1.03	0.523	1.03	0.555	1.07	0.654
CACAGG	0.945	-0.126	1.02	0.436	1.07	0.654
CTTTTC	0.971	0.0589	0.962	-0.0274	1.07	0.654
ACATGT	1.06	0.731	1.06	0.75	1.07	0.654
GATATT	1.05	0.674	1.04	0.642	1.07	0.653
TAATCC	1.12	1.11	1.08	0.919	1.07	0.652
CCTGCA	1.01	0.317	0.982	0.142	1.07	0.652
GCACTT	1.07	0.793	1.02	0.451	1.07	0.652
GTAGAA	1	0.301	0.995	0.245	1.07	0.65
CGCACA	1.05	0.62	1.05	0.696	1.07	0.649
TGCAGC	1.03	0.528	1.03	0.535	1.07	0.649
CATCAA	1.14	1.28	1.12	1.24	1.07	0.649
TACATC	1.06	0.717	1.05	0.687	1.07	0.649
GGCACC	0.913	-0.364	0.92	-0.369	1.07	0.649
TCCTTA	1.02	0.433	0.989	0.197	1.07	0.649
CCCCCC	0.712	-1.83	0.764	-1.65	1.07	0.647
CACTCA	1.09	0.898	1.06	0.789	1.07	0.647
TTTCTT	0.991	0.209	0.989	0.199	1.07	0.647
GAAGTA	1.11	1.06	1.09	1.06	1.07	0.647
AATTAG	1.11	1.07	1.1	1.12	1.07	0.646
CAATCA	1.13	1.23	1.13	1.38	1.07	0.646
GAGTAA	1.2	1.7	1.16	1.63	1.07	0.646
AACTCC	0.936	-0.191	0.909	-0.456	1.07	0.646
TGCCTA	1.05	0.602	1.01	0.407	1.07	0.646
ACAATG	1.11	1.06	1.1	1.11	1.07	0.643
CATCAT	1.09	0.908	1.06	0.803	1.07	0.643
ATCAAT	1.11	1.11	1.11	1.23	1.07	0.643
ACCCAC	1.01	0.369	0.996	0.259	1.07	0.642
GGCAAC	0.962	-0.00461	0.998	0.272	1.07	0.64
AGCTAC	1.11	1.05	1.09	1.05	1.07	0.64
CTTAAC	1.05	0.655	1.03	0.565	1.07	0.64
CAGTTA	1.15	1.37	1.13	1.35	1.07	0.639
ACGAAA	1.15	1.36	1.14	1.45	1.07	0.638
AGCAGA	1.06	0.723	1.08	0.987	1.07	0.635
CTCCCT	0.805	-1.15	0.804	-1.33	1.07	0.634
GCACAG	1.05	0.668	1.07	0.854	1.07	0.632
TTAATG	1.02	0.452	1.01	0.382	1.07	0.63
TGCCAA	1.1	1.04	1.08	0.981	1.07	0.629
TTTCAC	1.07	0.769	1.04	0.617	1.07	0.628
CCCAAC	0.971	0.0626	0.968	0.022	1.07	0.627
CAGGAA	1	0.28	1.02	0.477	1.07	0.627
TTCAAT	1.11	1.11	1.11	1.17	1.07	0.624
CGAGTA	1.24	2	1.19	1.82	1.07	0.623
ATGTAG	0.961	-0.00899	0.964	-0.0109	1.07	0.623
CCCTAC	0.94	-0.162	0.922	-0.349	1.07	0.623
ATAAGA	1.1	1.02	1.11	1.23	1.07	0.622
TACTCA	1.08	0.855	1.06	0.772	1.07	0.622
ATTCCC	1.02	0.445	0.989	0.202	1.07	0.621
CAAATG	1.11	1.11	1.11	1.16	1.07	0.621
GAGCAA	1.12	1.18	1.11	1.22	1.07	0.62
CACATG	1.08	0.877	1.07	0.888	1.07	0.619
ATGCGC	1.02	0.397	1.02	0.431	1.07	0.617
ATTTCC	1.1	1.02	1.06	0.757	1.07	0.617
CCCCTC	0.797	-1.21	0.816	-1.23	1.07	0.617
ATAGTG	1.03	0.468	1.02	0.47	1.07	0.616
TAGCAC	1.1	1.01	1.07	0.864	1.07	0.615
TCACCC	1.03	0.46	0.986	0.177	1.07	0.612
GAACAT	1.08	0.89	1.07	0.892	1.07	0.612
TCTAAA	1.07	0.818	1.07	0.893	1.07	0.61
TAATGT	1.06	0.735	1.05	0.715	1.07	0.61
TGTGTA	1.02	0.39	1	0.286	1.07	0.609
AAGCTT	1.1	0.992	1.08	0.966	1.07	0.608
ACTCTA	1.04	0.553	1.02	0.486	1.06	0.607
TGCCAC	1.03	0.462	1.02	0.428	1.06	0.606
ATCTTA	1.02	0.447	1.03	0.533	1.06	0.606
TTTTGA	0.969	0.0494	0.963	-0.0183	1.06	0.604
ACACCC	1.05	0.637	1	0.304	1.06	0.604
TTTCTA	1.04	0.539	1.03	0.5	1.06	0.604
GTAATT	1.12	1.17	1.1	1.09	1.06	0.604
CCATCA	1.11	1.07	1.08	0.964	1.06	0.603
ACACCT	1.11	1.06	1.06	0.797	1.06	0.602
GGCTAA	0.944	-0.135	0.989	0.196	1.06	0.602
TGCATG	0.997	0.25	0.991	0.217	1.06	0.602
AAGAAC	1.11	1.05	1.11	1.17	1.06	0.601
TATCCT	1.04	0.53	1	0.303	1.06	0.601
CCCACT	0.941	-0.162	0.918	-0.383	1.06	0.6
CACCCT	1.01	0.366	0.968	0.0261	1.06	0.599
TACAGT	1.1	1.01	1.09	1.04	1.06	0.597
AACCCT	1.03	0.523	1.01	0.392	1.06	0.597
GAGTTT	1.13	1.19	1.08	0.963	1.06	0.595
CTATTC	1.05	0.638	1.02	0.491	1.06	0.594
TTTCAT	1.08	0.877	1.06	0.814	1.06	0.594
CTCCCC	0.724	-1.74	0.743	-1.83	1.06	0.594
CTACTT	1.03	0.484	1.01	0.374	1.06	0.594
CTATGT	1.02	0.446	1.01	0.37	1.06	0.592
CACATC	1.07	0.753	1.05	0.67	1.06	0.59
AGCCCG	1.21	1.78	1.17	1.69	1.06	0.59
GTGTTT	1.01	0.312	0.987	0.18	1.06	0.589
ACCGAG	1.38	3.04	1.3	2.79	1.06	0.589
TAAGGC	0.942	-0.154	0.989	0.2	1.06	0.589
CATTCT	1.07	0.793	1.05	0.694	1.06	0.589
TCCCGA	1.14	1.28	1.09	1.05	1.06	0.588
CCTCAA	1.02	0.436	1.01	0.377	1.06	0.587
TTCCAA	1.19	1.66	1.14	1.43	1.06	0.587
GCAACC	1.09	0.945	1.07	0.873	1.06	0.585
TAATGA	1.09	0.96	1.08	0.963	1.06	0.585
CAAAGA	1.13	1.23	1.13	1.35	1.06	0.585
GAATAG	1.06	0.739	1.06	0.752	1.06	0.584
ATGTAC	1.09	0.933	1.06	0.817	1.06	0.583
AGGAAA	1.03	0.469	1.05	0.679	1.06	0.583
TATTGA	1.01	0.357	1	0.306	1.06	0.582
GTCCCA	0.919	-0.32	0.933	-0.262	1.06	0.58
GAAAAG	1.08	0.828	1.08	0.988	1.06	0.579
CCTTAC	1	0.286	0.965	0.00471	1.06	0.579
ATAGGC	0.969	0.0428	0.998	0.272	1.06	0.577
TCACTA	1.06	0.693	1.04	0.646	1.06	0.576
AGGCTC	0.909	-0.388	0.955	-0.0785	1.06	0.575
CATGCT	1.07	0.763	1.04	0.658	1.06	0.575
TGTACA	1.07	0.794	1.05	0.722	1.06	0.575
CCATTC	1.1	1.01	1.06	0.749	1.06	0.575
TAAATC	1.07	0.819	1.07	0.866	1.06	0.573
TGGCAT	1.05	0.641	1	0.324	1.06	0.572
ATGTGC	1.05	0.648	1.02	0.454	1.06	0.572
ATCCAC	1.08	0.892	1.06	0.819	1.06	0.572
ATTACT	1.07	0.809	1.05	0.733	1.06	0.571
AACAGT	1.13	1.24	1.13	1.37	1.06	0.571
ATCTTT	0.982	0.141	0.981	0.129	1.06	0.57
CTCCTA	0.893	-0.509	0.87	-0.778	1.06	0.569
CCCCGA	1.09	0.945	1.05	0.72	1.06	0.569
ACAGCT	1.08	0.838	1.07	0.886	1.06	0.568
GTATGT	0.963	0.00269	0.966	0.0113	1.06	0.568
GTTTAA	1.05	0.61	1.04	0.647	1.06	0.566
TCCAGC	1.09	0.925	1.05	0.709	1.06	0.561
AAGTTA	1.15	1.4	1.15	1.49	1.06	0.56
AAAATC	1.12	1.13	1.11	1.22	1.06	0.56
TAGACA	1.05	0.664	1.06	0.784	1.06	0.559
TGCTAA	1.1	1.01	1.07	0.896	1.06	0.556
AATTTC	1.14	1.3	1.12	1.24	1.06	0.555
CAGCGT	0.965	0.018	0.984	0.155	1.06	0.555
TATGAG	1.03	0.506	1.01	0.407	1.06	0.554
CCCATG	1	0.305	0.989	0.198	1.06	0.554
CTGCTT	0.936	-0.194	0.928	-0.306	1.06	0.554
TCAACA	1.1	0.993	1.1	1.1	1.06	0.553
TATGTG	0.964	0.00707	0.964	-0.00764	1.06	0.552
CGCTCC	0.894	-0.5	0.902	-0.52	1.06	0.551
CACAGT	1.11	1.08	1.1	1.12	1.06	0.551
AGGTAT	1.05	0.625	1.04	0.598	1.06	0.551
TTTGCC	1.04	0.541	0.983	0.146	1.06	0.551
TCAATT	1.09	0.914	1.09	1.02	1.06	0.55
GCAGGG	0.788	-1.28	0.901	-0.526	1.06	0.55
CCATGT	1.07	0.806	1.05	0.675	1.06	0.549
CCCAGC	0.986	0.174	0.987	0.178	1.06	0.548
ATGATA	1.12	1.14	1.11	1.16	1.06	0.548
TAACGC	1.05	0.613	1.03	0.575	1.06	0.547
ACCAAC	1.1	0.986	1.08	0.981	1.06	0.547
AGGCTT	0.929	-0.246	0.963	-0.0142	1.06	0.547
CTAGTA	1.08	0.872	1.06	0.772	1.06	0.547
AAGTAG	1.05	0.622	1.05	0.737	1.06	0.546
TTGCCT	1.01	0.36	0.94	-0.204	1.05	0.543
CTACCC	0.971	0.0604	0.955	-0.085	1.05	0.542
ATTGCA	1.11	1.1	1.08	0.92	1.05	0.541
CAAAGT	1.11	1.1	1.11	1.2	1.05	0.541
AGTTAA	1.18	1.59	1.16	1.64	1.05	0.539
TTTCAA	1.1	0.977	1.09	1.02	1.05	0.539
CGAAAT	1.17	1.51	1.13	1.35	1.05	0.539
CCCCCT	0.758	-1.49	0.778	-1.54	1.05	0.537
ATCCCT	0.976	0.101	0.957	-0.0636	1.05	0.537
CACCTC	0.994	0.231	0.98	0.123	1.05	0.536
AGCACT	1.11	1.05	1.07	0.849	1.05	0.535
TATGGC	0.976	0.0939	0.962	-0.0216	1.05	0.535
TAGATA	1.08	0.882	1.08	0.959	1.05	0.534
GGCCGT	0.778	-1.34	0.905	-0.494	1.05	0.533
ACAAGA	1.12	1.12	1.13	1.32	1.05	0.533
CCAAGC	1.08	0.871	1.08	0.981	1.05	0.533
CACAAG	1.11	1.05	1.12	1.24	1.05	0.532
ACATGA	1.1	0.994	1.1	1.09	1.05	0.531
TAGAGA	1.09	0.957	1.08	0.946	1.05	0.531
AATCAC	1.13	1.2	1.11	1.23	1.05	0.531
TTATGA	1.02	0.433	1.01	0.379	1.05	0.529
CTCCTT	0.893	-0.505	0.868	-0.801	1.05	0.529
CAATGT	1.09	0.918	1.07	0.867	1.05	0.529
CAACTC	1.01	0.34	0.999	0.285	1.05	0.527
GATACA	1.09	0.941	1.09	1.05	1.05	0.526
CCTCTA	0.988	0.183	0.964	-0.00682	1.05	0.524
TTCCCA	1	0.301	0.973	0.0706	1.05	0.524
GCCTAA	1.05	0.661	1.04	0.593	1.05	0.524
GCAACT	1.02	0.447	1.01	0.411	1.05	0.523
CAAATC	1.08	0.85	1.08	0.931	1.05	0.522
GCAAGA	1.04	0.595	1.07	0.849	1.05	0.521
ACTATG	1.04	0.582	1.03	0.556	1.05	0.519
AGAACC	1.13	1.2	1.1	1.14	1.05	0.519
TTTGTA	0.994	0.228	0.993	0.231	1.05	0.519
TTAACT	1.03	0.478	1.02	0.437	1.05	0.519
GCATCC	1.12	1.15	1.05	0.735	1.05	0.516
TAATCA	1.11	1.05	1.1	1.13	1.05	0.514
AGAAGA	1.12	1.12	1.12	1.26	1.05	0.514
CATCTT	1.04	0.536	1.01	0.342	1.05	0.513
AACAGA	1.11	1.09	1.12	1.29	1.05	0.513
TCTCCC	0.792	-1.25	0.8	-1.36	1.05	0.512
GCGAAA	1.06	0.709	1.07	0.828	1.05	0.512
CAACAG	1.09	0.91	1.1	1.1	1.05	0.511
TGTAGC	0.987	0.178	0.976	0.0903	1.05	0.511
CATGTT	1.08	0.884	1.05	0.742	1.05	0.51
GCGCCT	1.02	0.387	0.977	0.103	1.05	0.509
CCCGTA	1.09	0.96	1.06	0.775	1.05	0.509
GGCACG	0.881	-0.592	0.946	-0.153	1.05	0.509
CCTAAC	1.04	0.529	1.01	0.395	1.05	0.506
CTATCA	1.07	0.772	1.05	0.73	1.05	0.506
GCTGCA	0.937	-0.187	0.943	-0.18	1.05	0.506
ACAAGT	1.11	1.07	1.11	1.22	1.05	0.506
TCTAAT	1.05	0.642	1.05	0.715	1.05	0.506
ATTAAG	1.08	0.863	1.07	0.878	1.05	0.504
CTACCA	1.05	0.668	1.03	0.577	1.05	0.503
GCTAAC	1.06	0.739	1.06	0.747	1.05	0.503
TCACAC	1.06	0.683	1.04	0.644	1.05	0.503
TGAGAA	1.23	1.93	1.17	1.72	1.05	0.502
CATCCA	1.12	1.13	1.08	0.954	1.05	0.499
CTGCCC	0.925	-0.273	0.918	-0.387	1.05	0.499
TTAAAG	1.05	0.625	1.04	0.633	1.05	0.499
GCCCAC	0.985	0.16	0.985	0.165	1.05	0.499
CACTGC	0.991	0.21	0.977	0.103	1.05	0.499
CTGTTT	0.932	-0.224	0.926	-0.321	1.05	0.498
GCCACC	1.01	0.328	1	0.331	1.05	0.498
ACACGC	1.06	0.678	1.06	0.81	1.05	0.497
AGGCCT	0.939	-0.171	0.941	-0.193	1.05	0.497
CTAACC	1.07	0.817	1.05	0.712	1.05	0.497
ACTACC	1.03	0.472	1.01	0.341	1.05	0.496
GCAAGT	1.03	0.478	1.06	0.759	1.05	0.494
AAGAAG	1.11	1.05	1.11	1.21	1.05	0.494
AAACGC	1.1	0.99	1.09	1.02	1.05	0.491
GCCCCC	0.851	-0.816	0.873	-0.755	1.05	0.489
CTCTAA	1.03	0.484	1.02	0.482	1.05	0.489
ACCCCT	0.898	-0.47	0.891	-0.608	1.05	0.488
TAACTC	1.01	0.345	0.993	0.234	1.05	0.488
CCACAG	1.06	0.706	1.05	0.743	1.05	0.487
CTTAGC	1.02	0.397	0.988	0.188	1.05	0.487
ACCACT	1.06	0.72	1.03	0.504	1.05	0.487
CCACCT	1.01	0.329	0.991	0.219	1.05	0.483
AAGCGC	1.05	0.658	1.05	0.678	1.05	0.483
ATCCTT	1.04	0.599	1	0.329	1.04	0.482
GAACCA	1.11	1.09	1.09	1.04	1.04	0.482
ACGTAT	1.02	0.433	1.02	0.421	1.04	0.481
CAGTGT	1.05	0.674	1.04	0.648	1.04	0.48
ACGCTA	1.06	0.679	1.05	0.723	1.04	0.479
TGGCAC	1.01	0.319	0.986	0.173	1.04	0.476
ACCTAC	1.05	0.645	1.02	0.464	1.04	0.474
CCTCAC	0.951	-0.0834	0.94	-0.208	1.04	0.473
ACTGTA	0.915	-0.35	0.919	-0.379	1.04	0.473
CAGTGC	1.07	0.773	1.06	0.798	1.04	0.472
ACCACC	1.05	0.671	1.04	0.587	1.04	0.471
CCACTC	0.979	0.119	0.963	-0.0159	1.04	0.47
CCTATG	1.02	0.426	0.989	0.202	1.04	0.469
GCGTAA	1.01	0.36	1.02	0.426	1.04	0.468
TATGCG	0.949	-0.0973	0.95	-0.124	1.04	0.468
CATCAC	1.08	0.887	1.07	0.859	1.04	0.468
CTTGTA	1.03	0.479	0.992	0.226	1.04	0.467
CCCAGA	1.16	1.46	1.12	1.24	1.04	0.466
GTATTC	1.06	0.693	1.03	0.568	1.04	0.466
GTGTAA	1.06	0.741	1.05	0.708	1.04	0.466
AACTAG	1.07	0.768	1.06	0.809	1.04	0.466
CTTATG	0.993	0.225	0.963	-0.0126	1.04	0.466
AGACAG	0.983	0.151	1.03	0.539	1.04	0.465
GTAAAC	1.08	0.835	1.07	0.841	1.04	0.465
CCCCAG	0.95	-0.0915	0.954	-0.09	1.04	0.463
AAGTAC	1.13	1.23	1.11	1.21	1.04	0.463
AACCAG	1.12	1.16	1.11	1.16	1.04	0.463
TCATAC	1.05	0.631	1.03	0.569	1.04	0.46
CCTAGC	1	0.271	0.982	0.138	1.04	0.46
TAGAAC	1.02	0.388	1	0.316	1.04	0.459
GCGCAC	0.976	0.0969	0.985	0.169	1.04	0.459
TTCCCC	0.867	-0.695	0.862	-0.849	1.04	0.459
CCACGC	1.01	0.349	1.01	0.346	1.04	0.458
CCATCC	1.04	0.593	1.02	0.481	1.04	0.458
TGTATG	0.957	-0.0448	0.942	-0.187	1.04	0.458
TAGTTA	1.1	0.986	1.09	1.02	1.04	0.458
ACCAGC	1.08	0.882	1.06	0.778	1.04	0.458
ACACTC	1.03	0.502	1.02	0.423	1.04	0.457
ACTACT	1.04	0.563	1.03	0.532	1.04	0.456
GCAGGA	0.841	-0.892	0.921	-0.36	1.04	0.455
TGTGCA	1.04	0.556	1.02	0.414	1.04	0.455
TAACGT	0.97	0.0567	0.968	0.0261	1.04	0.454
CTTGCC	1.01	0.363	0.958	-0.0554	1.04	0.454
TCCACT	1.05	0.664	1.01	0.395	1.04	0.454
TACAGA	1.08	0.869	1.07	0.901	1.04	0.454
TTTTGT	0.934	-0.211	0.933	-0.26	1.04	0.453
GCCTCA	0.98	0.125	0.981	0.132	1.04	0.45
ATCTAA	1.06	0.727	1.07	0.862	1.04	0.449
CAAGCT	1.08	0.838	1.07	0.906	1.04	0.449
AAAAGG	0.999	0.266	1.03	0.528	1.04	0.449
TGATAT	1.03	0.517	1.03	0.557	1.04	0.448
ATAAGG	0.963	0.00123	0.995	0.248	1.04	0.448
CCTTCA	1.02	0.425	0.998	0.272	1.04	0.446
GTATGA	0.974	0.0845	0.966	0.00965	1.04	0.445
CTAAGC	1.07	0.751	1.06	0.748	1.04	0.444
CACAGA	1.12	1.19	1.12	1.25	1.04	0.443
GAGATA	1.15	1.38	1.12	1.26	1.04	0.442
TATCTC	0.962	-0.0068	0.954	-0.0925	1.04	0.442
CAGTAC	1.1	1.03	1.09	0.999	1.04	0.441
CTAGCC	1.03	0.514	1.01	0.363	1.04	0.441
GCTCCT	0.861	-0.742	0.85	-0.946	1.04	0.441
GCGCTT	0.963	0.00561	0.948	-0.143	1.04	0.439
CAGAGA	1.16	1.45	1.14	1.47	1.04	0.439
TCCTAA	1.03	0.51	1.01	0.367	1.04	0.439
AATGCT	1.1	1.01	1.07	0.877	1.04	0.438
TGGCAA	1.06	0.693	1.05	0.709	1.04	0.437
CACGTA	1.07	0.775	1.06	0.762	1.04	0.436
ATCCAA	1.15	1.36	1.12	1.28	1.04	0.436
TTTGAA	1.04	0.546	1.02	0.416	1.04	0.435
ATACCG	1.06	0.708	1.04	0.622	1.04	0.435
ATCATT	1.04	0.53	1.01	0.4	1.04	0.435
ACAAGG	0.943	-0.142	0.981	0.13	1.04	0.434
ATGGAA	0.984	0.158	0.99	0.211	1.04	0.434
CAATGA	1.13	1.23	1.11	1.19	1.04	0.433
GTTACA	1.07	0.783	1.07	0.838	1.04	0.433
CGTTTT	0.943	-0.142	0.938	-0.221	1.04	0.433
CCTTGA	1.08	0.837	1.02	0.462	1.04	0.432
CTCTTT	0.903	-0.437	0.89	-0.612	1.04	0.432
CCCAAG	1.06	0.676	1.05	0.668	1.04	0.429
CTATCC	1.03	0.506	0.994	0.244	1.04	0.429
CTACAG	1.05	0.606	1.04	0.628	1.04	0.429
GTGCAA	1.06	0.714	1.06	0.823	1.04	0.429
GCCACT	0.994	0.231	0.996	0.253	1.04	0.428
AGAGGC	0.925	-0.275	0.973	0.0706	1.04	0.428
CGCTAA	1.08	0.864	1.06	0.771	1.04	0.428
CATGGC	0.967	0.029	0.975	0.0846	1.04	0.426
TGTAAC	1.05	0.661	1.03	0.576	1.04	0.424
CCCTCC	0.801	-1.18	0.813	-1.25	1.04	0.424
TTCCCT	0.956	-0.0521	0.925	-0.324	1.04	0.423
ATAGTT	1.09	0.953	1.08	0.972	1.04	0.423
GAGACA	1.02	0.449	1.04	0.609	1.04	0.422
TGAGCA	1.09	0.914	1.06	0.783	1.04	0.421
CTTCAT	1.02	0.455	1.01	0.351	1.04	0.421
CCAGCC	1.05	0.658	1.03	0.523	1.03	0.419
ACCTCA	1.04	0.568	1.02	0.469	1.03	0.419
ACTCAC	1.03	0.495	1.01	0.407	1.03	0.419
CTCCAC	0.947	-0.113	0.938	-0.22	1.03	0.418
TCTCCA	0.97	0.0501	0.947	-0.146	1.03	0.416
CGCGCA	0.966	0.0217	0.994	0.244	1.03	0.414
CGCCCC	0.896	-0.487	0.91	-0.451	1.03	0.413
AAAGGC	0.994	0.226	1.02	0.483	1.03	0.413
TCTTAA	0.985	0.165	0.999	0.278	1.03	0.412
AGTGTT	1.07	0.805	1.05	0.733	1.03	0.41
AAACTC	1.02	0.421	1.01	0.335	1.03	0.41
GCTTAC	1	0.28	0.986	0.177	1.03	0.41
AAGATA	1.12	1.15	1.13	1.32	1.03	0.408
CTAACT	1.03	0.518	1.02	0.485	1.03	0.407
ACATCC	1.07	0.811	1.04	0.601	1.03	0.406
CGCAAC	1.02	0.406	1.02	0.47	1.03	0.406
CCGAAA	1.2	1.73	1.15	1.56	1.03	0.406
CTGCTA	0.987	0.179	0.971	0.0533	1.03	0.405
TTGAAA	1.1	0.977	1.08	0.916	1.03	0.405
TACCTC	0.99	0.201	0.966	0.00636	1.03	0.404
ACCCAG	1.13	1.23	1.1	1.12	1.03	0.403
ACGTAA	1.08	0.883	1.08	0.967	1.03	0.402
CGCAGC	0.99	0.203	0.999	0.282	1.03	0.401
ATTTGA	1.02	0.387	1.01	0.343	1.03	0.399
CCCAGT	1.04	0.578	1.02	0.483	1.03	0.399
ACTTGC	1.05	0.625	1	0.33	1.03	0.399
CAACCT	1.06	0.718	1.04	0.591	1.03	0.399
TTCCTT	1.07	0.79	1.01	0.361	1.03	0.399
ACGCAC	1.04	0.541	1.03	0.551	1.03	0.398
CCAACT	1.04	0.582	1.02	0.441	1.03	0.398
CCTTGT	0.992	0.217	0.948	-0.141	1.03	0.396
GCAGTC	0.945	-0.132	0.993	0.229	1.03	0.393
CCCTAG	1.01	0.339	0.99	0.211	1.03	0.392
GCCTCC	0.895	-0.496	0.899	-0.545	1.03	0.391
AATGTT	1.08	0.882	1.08	0.929	1.03	0.39
CACGCC	1.02	0.411	1	0.297	1.03	0.39
TTGTAT	0.979	0.117	0.974	0.0714	1.03	0.39
AAGAGC	1.09	0.919	1.08	0.913	1.03	0.39
GCAGAT	0.959	-0.0265	1	0.311	1.03	0.389
TGCGTA	0.971	0.0582	0.959	-0.0513	1.03	0.388
GCGTTT	0.935	-0.203	0.939	-0.212	1.03	0.387
ATTCTT	1.07	0.756	1.05	0.671	1.03	0.387
CTGTAT	0.93	-0.235	0.917	-0.391	1.03	0.386
TTCTAA	1.08	0.871	1.07	0.864	1.03	0.386
TTGGCA	1.02	0.385	0.975	0.0871	1.03	0.384
ACTTCA	1.06	0.725	1.05	0.71	1.03	0.383
GCAATG	1.03	0.476	1.03	0.549	1.03	0.383
AAAGCT	1.09	0.953	1.08	0.983	1.03	0.383
CTTACC	1.01	0.336	0.97	0.0409	1.03	0.377
TTCACT	1.04	0.593	1.01	0.356	1.03	0.376
ATCTAC	1.03	0.457	1.01	0.391	1.03	0.376
TTCACC	1.08	0.866	1.05	0.691	1.03	0.376
AGGTAG	0.938	-0.177	0.979	0.113	1.03	0.375
GTACAC	1.08	0.839	1.06	0.778	1.03	0.373
CCCATC	0.943	-0.145	0.936	-0.241	1.03	0.373
CCAATG	1.07	0.813	1.05	0.714	1.03	0.372
GACAAT	1.04	0.585	1.05	0.713	1.03	0.371
ACTCCC	0.814	-1.08	0.805	-1.32	1.03	0.37
ACCTTG	1.03	0.485	0.974	0.0747	1.03	0.368
TAGAAG	1.04	0.53	1.03	0.545	1.03	0.368
TTGTTT	0.953	-0.0725	0.948	-0.136	1.03	0.367
CAGAAC	1.08	0.873	1.07	0.896	1.03	0.367
ATGTGT	1.02	0.408	1	0.29	1.03	0.366
GGCCCA	0.934	-0.205	0.968	0.0236	1.03	0.366
CCTCCA	0.937	-0.184	0.937	-0.227	1.03	0.365
AGGTAA	1.07	0.809	1.07	0.877	1.03	0.365
GCGGAA	0.794	-1.23	0.85	-0.947	1.03	0.364
CTATCT	0.984	0.157	0.973	0.0632	1.03	0.363
ATGTCC	1.01	0.338	0.988	0.192	1.03	0.363
TGAGTA	1.11	1.11	1.08	0.938	1.03	0.363
CAGATA	1.11	1.1	1.1	1.1	1.03	0.361
AAGTGC	1.09	0.907	1.07	0.865	1.03	0.36
CATGAC	0.985	0.162	0.987	0.183	1.03	0.36
ACCCGC	1.06	0.696	1.03	0.577	1.03	0.36
AGTAAG	1.09	0.913	1.09	1.02	1.03	0.359
TTGCTT	0.995	0.238	0.968	0.0245	1.03	0.359
CCTGTA	0.965	0.0188	0.944	-0.174	1.03	0.358
GGGGCA	0.798	-1.2	0.874	-0.75	1.02	0.358
CTTCCC	0.859	-0.754	0.848	-0.96	1.02	0.357
AATGAG	1.09	0.93	1.08	0.951	1.02	0.357
AGCTCC	0.961	-0.00972	0.941	-0.197	1.02	0.356
GGCACT	0.963	0.000504	0.963	-0.0167	1.02	0.356
AGACAT	1.05	0.631	1.05	0.721	1.02	0.356
ATTCCT	1.14	1.3	1.07	0.861	1.02	0.355
AATTCT	1.15	1.33	1.12	1.26	1.02	0.352
TTAAGT	1.05	0.619	1.04	0.615	1.02	0.352
TTGCCA	1.05	0.637	1.02	0.436	1.02	0.351
ACTAGA	1.07	0.805	1.06	0.766	1.02	0.351
CGTATT	0.993	0.225	0.982	0.143	1.02	0.35
GTGCCT	1.03	0.466	0.967	0.0171	1.02	0.348
CCGCTA	1.04	0.569	1.01	0.403	1.02	0.348
CACTAG	1.07	0.813	1.06	0.746	1.02	0.346
GAACAC	1.06	0.715	1.06	0.767	1.02	0.345
ATGAGC	1.07	0.76	1.04	0.66	1.02	0.345
GCGCTA	0.973	0.0786	0.979	0.113	1.02	0.344
GGCCAT	0.932	-0.224	0.968	0.0294	1.02	0.344
GTTAAA	1.08	0.871	1.08	0.917	1.02	0.343
CTCCCG	0.876	-0.629	0.865	-0.82	1.02	0.343
ACCCCC	0.801	-1.18	0.828	-1.13	1.02	0.343
CCTACT	0.971	0.064	0.95	-0.121	1.02	0.343
AAGTGT	1.06	0.686	1.05	0.722	1.02	0.343
TGCGCC	0.978	0.111	0.973	0.064	1.02	0.342
ACGGAA	0.873	-0.651	0.907	-0.475	1.02	0.341
CCATCT	1.02	0.447	0.994	0.238	1.02	0.34
GGAAAT	0.978	0.113	0.986	0.175	1.02	0.34
GTCCCC	0.848	-0.835	0.866	-0.813	1.02	0.34
TGCTAC	1.03	0.5	1.02	0.417	1.02	0.338
GTACCA	1.07	0.783	1.05	0.723	1.02	0.338
TAGAGC	1.02	0.395	1	0.32	1.02	0.337
TAAGCT	1.06	0.725	1.05	0.67	1.02	0.337
CCTCTT	0.921	-0.305	0.897	-0.56	1.02	0.335
TTAGCT	1.02	0.42	0.996	0.258	1.02	0.334
TCACTT	1.01	0.366	1	0.286	1.02	0.334
TGCACT	1.04	0.589	0.996	0.258	1.02	0.333
AGCGAA	1.06	0.731	1.07	0.877	1.02	0.333
AGTTAC	1.12	1.17	1.1	1.11	1.02	0.333
TTAATC	1.02	0.448	1.02	0.444	1.02	0.331
CCTGAG	1.28	2.32	1.19	1.86	1.02	0.33
GTAACC	1.1	1	1.07	0.902	1.02	0.33
ACATCT	1.03	0.496	1.02	0.417	1.02	0.328
CACTTC	1.03	0.482	0.995	0.244	1.02	0.328
AGTGCC	1.11	1.06	1.07	0.84	1.02	0.327
CATTAG	1.07	0.799	1.05	0.687	1.02	0.326
TATGTC	0.95	-0.0907	0.949	-0.13	1.02	0.326
AGTGAA	1.11	1.04	1.09	1.06	1.02	0.326
GTCCAT	0.991	0.203	0.98	0.122	1.02	0.326
CCAAGT	1.1	0.977	1.08	0.909	1.02	0.326
CCCTTC	0.893	-0.508	0.886	-0.647	1.02	0.326
CGCACC	0.991	0.209	0.959	-0.0505	1.02	0.325
ACAATC	1.08	0.83	1.08	0.949	1.02	0.325
CATTTG	1.03	0.511	1.01	0.371	1.02	0.323
AGAAGT	1.11	1.07	1.1	1.1	1.02	0.321
AATAGG	0.957	-0.0411	0.977	0.102	1.02	0.321
TGAAAC	1.08	0.874	1.06	0.798	1.02	0.321
AGCTCA	1.09	0.915	1.08	0.947	1.02	0.32
GGAACA	0.962	-0.00242	0.983	0.146	1.02	0.32
GCTCAT	1.01	0.344	0.998	0.27	1.02	0.32
CGTAAA	1.09	0.897	1.07	0.895	1.02	0.318
ATCCTA	1.06	0.712	1.03	0.547	1.02	0.317
GATGCA	1.04	0.578	1.04	0.599	1.02	0.316
TCTCAT	0.979	0.122	0.962	-0.02	1.02	0.316
AACGAA	1.11	1.06	1.11	1.17	1.02	0.315
CCCTCT	0.856	-0.778	0.849	-0.956	1.02	0.315
TCACCA	1.04	0.547	1.03	0.501	1.02	0.315
TGCCCG	1.15	1.37	1.11	1.19	1.02	0.314
AACGTA	1.05	0.613	1.05	0.663	1.02	0.314
AGAGCC	1.09	0.898	1.06	0.82	1.02	0.313
CTGCAC	0.98	0.13	0.961	-0.0348	1.02	0.313
CCTCCT	0.813	-1.09	0.81	-1.28	1.02	0.313
ATGAAC	1.08	0.871	1.06	0.807	1.02	0.311
CCCACC	0.921	-0.3	0.919	-0.377	1.02	0.311
GAAACC	1.11	1.07	1.09	1.02	1.02	0.311
GTGTTA	1.04	0.545	1.02	0.48	1.02	0.311
AAAACG	1.07	0.785	1.08	0.92	1.02	0.31
CCAGCT	1.04	0.59	1.02	0.435	1.02	0.31
CAGAGC	1.06	0.706	1.06	0.781	1.02	0.31
TAGAGT	1.05	0.66	1.03	0.54	1.02	0.31
TTTCCT	1.04	0.547	0.996	0.258	1.02	0.31
GCCCTC	0.894	-0.498	0.898	-0.547	1.02	0.31
GTAGTA	1.01	0.347	1	0.3	1.02	0.309
TGAACA	1.08	0.89	1.07	0.892	1.02	0.308
ACGCCT	1	0.289	0.941	-0.194	1.02	0.308
AGGCGA	0.899	-0.461	0.975	0.0862	1.02	0.308
CACGAA	1.12	1.16	1.11	1.2	1.02	0.308
ATAGAC	0.999	0.265	1.01	0.361	1.02	0.307
GTGCAC	1.04	0.574	1.02	0.486	1.02	0.307
AGGGCA	0.857	-0.769	0.938	-0.223	1.02	0.306
TCCACC	1.01	0.349	0.992	0.221	1.02	0.306
TGACAA	1.06	0.704	1.06	0.757	1.02	0.305
TTCCTA	1.09	0.963	1.04	0.652	1.02	0.305
TGTCCC	0.935	-0.198	0.93	-0.285	1.02	0.303
AGCTGC	0.959	-0.028	0.957	-0.0628	1.02	0.303
TCAAAC	1.05	0.673	1.05	0.716	1.02	0.302
CGATAT	1.05	0.642	1.04	0.603	1.02	0.302
TATGAC	0.96	-0.0207	0.958	-0.0554	1.02	0.301
AGAAAG	1.09	0.935	1.09	1.05	1.02	0.3
CCAATC	1.04	0.546	1.02	0.486	1.02	0.3
CTTCAA	1.05	0.663	1.04	0.66	1.02	0.3
GCCGCA	0.938	-0.182	0.962	-0.0274	1.02	0.299
CATTGC	1.08	0.831	1.04	0.606	1.02	0.298
AAGACA	1.05	0.603	1.07	0.87	1.02	0.298
CCATGA	1.12	1.16	1.08	0.978	1.02	0.297
CTGGCA	0.952	-0.0798	0.962	-0.0258	1.02	0.297
GCGCCA	0.994	0.229	0.995	0.249	1.02	0.297
GTTTAC	1.02	0.437	0.996	0.258	1.02	0.297
AATTTG	1.05	0.622	1.04	0.58	1.02	0.297
GAGCCA	1.09	0.905	1.09	0.995	1.02	0.296
AGCTAG	1.02	0.397	1.02	0.477	1.01	0.295
ATTTCT	1.04	0.532	1.02	0.471	1.01	0.295
ACCGCA	1.04	0.544	1.03	0.554	1.01	0.295
GCCAAC	1.03	0.475	1.03	0.573	1.01	0.292
GTGCCA	1.04	0.583	1.03	0.559	1.01	0.292
CTATGA	1.06	0.714	1.03	0.568	1.01	0.288
TCATCC	1	0.278	0.98	0.126	1.01	0.288
CCTATC	0.975	0.0896	0.955	-0.0826	1.01	0.288
ACCATG	1.08	0.841	1.05	0.736	1.01	0.288
CCCGAT	1.15	1.34	1.09	1.02	1.01	0.287
AGTACC	1.15	1.33	1.11	1.16	1.01	0.287
CAACGC	1.04	0.585	1.05	0.691	1.01	0.285
ACGAAT	1.1	1.02	1.09	0.995	1.01	0.285
GCCAGC	0.998	0.257	1.01	0.365	1.01	0.284
ATCTCC	0.936	-0.196	0.911	-0.443	1.01	0.284
GGCCAA	0.943	-0.145	0.989	0.195	1.01	0.284
GCCTAC	0.974	0.0837	0.978	0.107	1.01	0.283
TAGTAG	0.987	0.177	0.985	0.163	1.01	0.283
AGCCTC	0.998	0.259	0.982	0.14	1.01	0.283
ACAGAG	1.07	0.813	1.08	0.953	1.01	0.283
CTTCTT	0.945	-0.132	0.926	-0.318	1.01	0.283
CTTACT	0.975	0.0896	0.955	-0.0842	1.01	0.282
CTAAGT	1.04	0.571	1.03	0.559	1.01	0.282
CATCTC	0.987	0.178	0.963	-0.0192	1.01	0.281
TCAGCA	1.04	0.582	1.04	0.602	1.01	0.28
GCTATG	0.98	0.126	0.986	0.176	1.01	0.28
TTACTC	0.981	0.133	0.955	-0.0776	1.01	0.278
GCTACC	1.02	0.408	1	0.326	1.01	0.277
CCAAAG	1.07	0.804	1.07	0.85	1.01	0.277
CTACTC	0.97	0.0523	0.945	-0.162	1.01	0.276
TAGTGC	1.03	0.484	1	0.296	1.01	0.275
CAAGTT	1.11	1.09	1.1	1.13	1.01	0.275
ACGCTT	1.01	0.362	0.991	0.211	1.01	0.274
CTTCCA	1	0.298	0.966	0.0129	1.01	0.273
GAGCCT	1.03	0.512	0.982	0.139	1.01	0.272
AACATC	1.08	0.852	1.06	0.803	1.01	0.272
GAACAG	0.997	0.254	1.03	0.525	1.01	0.272
GGCTTT	0.88	-0.604	0.887	-0.638	1.01	0.27
TACTGC	0.964	0.0078	0.951	-0.113	1.01	0.27
TGTAGA	0.892	-0.517	0.883	-0.674	1.01	0.268
CTGCCT	0.92	-0.309	0.873	-0.758	1.01	0.268
ATTAGA	1.05	0.603	1.05	0.667	1.01	0.267
CTGCCA	0.947	-0.118	0.95	-0.125	1.01	0.267
TTGTAA	1.04	0.596	1.03	0.557	1.01	0.265
CCGTAT	1.01	0.374	0.996	0.256	1.01	0.265
AGAACT	1.02	0.427	1.01	0.355	1.01	0.265
CTAATG	1.04	0.595	1.03	0.531	1.01	0.265
TTGCTA	1.04	0.571	1.01	0.379	1.01	0.265
GTTCCA	1.12	1.16	1.07	0.864	1.01	0.264
TGTGCC	1.03	0.469	0.998	0.269	1.01	0.26
AATACG	1.05	0.674	1.05	0.701	1.01	0.258
TCCAGT	1.1	1.01	1.05	0.738	1.01	0.258
TAGGAA	0.929	-0.245	0.945	-0.165	1.01	0.258
AATGGC	1.02	0.414	1.02	0.444	1.01	0.258
ATGAAG	1.06	0.71	1.06	0.748	1.01	0.258
GCTAGC	0.974	0.0845	0.995	0.245	1.01	0.257
CCGCTT	0.991	0.204	0.965	0.00471	1.01	0.257
CCGGAA	0.903	-0.433	0.913	-0.423	1.01	0.257
GCTCAA	1.03	0.527	1.03	0.565	1.01	0.257
GTAAGC	1.04	0.546	1.03	0.542	1.01	0.257
CACTCT	0.975	0.0874	0.946	-0.157	1.01	0.257
CTGTAA	0.976	0.0976	0.964	-0.0101	1.01	0.253
CTTGAA	1.1	0.996	1.05	0.719	1.01	0.253
TCCCCC	0.743	-1.6	0.766	-1.64	1.01	0.252
CAGTAG	1.02	0.392	1.02	0.415	1.01	0.25
AGCCAG	1.05	0.634	1.06	0.783	1.01	0.25
GTACCC	1.07	0.799	1.02	0.486	1.01	0.249
ACTTCC	0.935	-0.2	0.908	-0.465	1.01	0.249
GCTTCA	1.01	0.319	0.996	0.253	1.01	0.249
TCCATC	1.05	0.639	1.01	0.38	1.01	0.248
GTAAAG	1.03	0.527	1.03	0.56	1.01	0.248
CCAACC	1.03	0.498	1.02	0.475	1.01	0.247
TTTGCT	0.982	0.144	0.961	-0.0348	1.01	0.247
GCACTC	1.03	0.497	0.973	0.0665	1.01	0.246
GAGCAC	1.06	0.681	1.04	0.637	1.01	0.245
GAGTTA	1.14	1.26	1.1	1.11	1.01	0.244
ACTATC	1.02	0.45	1.01	0.405	1.01	0.243
GTACAG	0.987	0.175	0.996	0.258	1.01	0.242
CTTTAG	0.974	0.0815	0.956	-0.0743	1.01	0.242
TCCAAC	1.07	0.819	1.04	0.644	1.01	0.242
CTAAAG	1.06	0.68	1.05	0.727	1.01	0.242
TACTAG	1.03	0.462	1.01	0.359	1.01	0.24
CAATCT	1.04	0.536	1.03	0.541	1.01	0.24
TACCAG	1.07	0.797	1.05	0.733	1.01	0.239
CCCTGC	0.879	-0.609	0.882	-0.68	1.01	0.238
TACGTA	1.03	0.468	1.01	0.383	1.01	0.238
TGCAAG	1.01	0.357	1.02	0.435	1.01	0.238
GAGAAC	1.11	1.08	1.1	1.07	1.01	0.238
GAGAAG	1.12	1.12	1.1	1.15	1.01	0.238
TAAGTT	1.09	0.901	1.08	0.908	1.01	0.237
CCCCGC	0.872	-0.665	0.885	-0.661	1.01	0.237
AAGAGT	1.11	1.08	1.1	1.14	1.01	0.236
TTGCAC	1.03	0.525	0.993	0.233	1.01	0.235
GACATT	1	0.293	0.996	0.253	1.01	0.234
GTGCGC	0.917	-0.329	0.925	-0.331	1.01	0.233
TAGTGT	1.01	0.357	1	0.301	1	0.232
CGCCTT	0.96	-0.0229	0.933	-0.264	1	0.232
GAAGCC	1.07	0.775	1.06	0.781	1	0.232
GTTAAT	1.06	0.741	1.05	0.724	1	0.232
TTACGC	1.01	0.349	0.983	0.153	1	0.232
TAGCGG	0.792	-1.24	0.836	-1.06	1	0.23
GTAGCC	1.02	0.452	1.01	0.36	1	0.23
GGCTTA	0.896	-0.485	0.914	-0.419	1	0.229
TTCCAG	1.12	1.14	1.06	0.77	1	0.229
CAGACA	1.02	0.411	1.04	0.604	1	0.229
CTTTGC	0.999	0.264	0.954	-0.0892	1	0.228
AATCTT	1.03	0.491	1.04	0.581	1	0.228
CTCTCA	0.895	-0.495	0.887	-0.642	1	0.227
TCCTTG	0.968	0.0399	0.908	-0.469	1	0.227
CTTTCA	1.02	0.389	0.996	0.258	1	0.226
ATTAGT	1.05	0.612	1.03	0.564	1	0.226
GGTAAA	1.04	0.543	1.04	0.586	1	0.226
CAAGGC	0.945	-0.129	0.975	0.0862	1	0.225
ATTCAG	1.07	0.76	1.05	0.725	1	0.225
CATCCT	1.02	0.391	0.975	0.0813	1	0.225
TCCCAG	0.958	-0.0338	0.952	-0.106	1	0.223
CCTTTC	0.971	0.0596	0.94	-0.207	1	0.223
AAAGTT	1.11	1.05	1.11	1.18	1	0.223
TCCCCG	0.896	-0.483	0.894	-0.582	1	0.222
GCTAAG	0.995	0.236	1.01	0.388	1	0.22
CAGCTC	0.998	0.259	0.997	0.263	1	0.219
AGACAC	1.03	0.494	1.04	0.594	1	0.219
ATGAGA	1.1	0.982	1.09	0.997	1	0.218
CGTTTA	0.972	0.0706	0.972	0.0549	1	0.218
CTCTTA	0.914	-0.353	0.897	-0.556	1	0.215
ACAGTT	1.11	1.06	1.09	1.01	1	0.215
ACTCCT	0.853	-0.802	0.836	-1.06	1	0.215
TGAATT	1.12	1.15	1.09	0.997	1	0.214
CTTCAC	1	0.282	0.98	0.122	1	0.213
ACGCCC	0.985	0.166	0.984	0.155	1	0.212
TCCATG	1.07	0.797	1.02	0.467	1	0.21
AGATAC	1.09	0.956	1.07	0.902	1	0.21
ACCTGC	1	0.281	0.979	0.114	1	0.209
ACCTCC	0.894	-0.504	0.891	-0.604	1	0.209
AAATCT	1.06	0.68	1.06	0.764	1	0.208
GCCCAG	1.06	0.733	1.05	0.674	1	0.208
AGTCCA	1.07	0.819	1.06	0.795	1	0.208
CCTAGA	1.11	1.1	1.08	0.915	1	0.208
ATAGAT	1.04	0.541	1.04	0.628	1	0.206
TAGCGA	0.983	0.15	0.988	0.19	1	0.205
CTCCAG	0.987	0.178	0.974	0.0731	1	0.205
CGCATG	0.957	-0.0426	0.956	-0.0702	1	0.205
CCGAGC	1.17	1.49	1.12	1.27	1	0.204
GCATCA	1.04	0.599	1.03	0.507	1	0.204
AAGGTA	1.06	0.694	1.05	0.693	1	0.204
ACTAAG	1.06	0.676	1.05	0.716	1	0.204
TCCGCA	1.04	0.557	1.02	0.442	1	0.203
GGCATC	0.959	-0.028	0.966	0.00883	1	0.202
GGCCTT	0.865	-0.716	0.887	-0.643	1	0.201
TTATTG	0.954	-0.0659	0.948	-0.139	1	0.2
GCACGC	1.01	0.368	1.01	0.377	1	0.199
ATTTGT	0.977	0.106	0.974	0.0755	1	0.199
TCAAGC	1.03	0.483	1.03	0.565	0.999	0.198
TTCTAC	1.04	0.541	1	0.325	0.999	0.197
GATTTA	0.99	0.198	0.997	0.264	0.999	0.197
GCAGAC	0.872	-0.663	0.929	-0.293	0.999	0.197
GAACCC	1.01	0.322	0.994	0.242	0.999	0.194
CTACCT	0.982	0.144	0.95	-0.122	0.999	0.194
AGAATC	1.12	1.17	1.09	1.07	0.999	0.194
ACCAAG	1.1	0.967	1.08	0.987	0.999	0.194
GAGCAG	0.966	0.0224	0.994	0.237	0.999	0.194
AGGGAA	0.968	0.0421	0.993	0.231	0.999	0.194
CGGAAA	0.898	-0.473	0.923	-0.344	0.999	0.193
ATCAAC	1.04	0.585	1.05	0.663	0.999	0.192
TGCCTC	0.937	-0.188	0.926	-0.318	0.998	0.191
CTAGCT	1.01	0.332	0.994	0.238	0.998	0.191
GCTGCC	0.903	-0.435	0.908	-0.464	0.998	0.19
ATCACC	1.08	0.834	1.05	0.692	0.998	0.19
ACTGCT	0.921	-0.3	0.917	-0.397	0.998	0.189
GAGCCC	1.03	0.518	1.02	0.416	0.998	0.188
CCGACA	0.999	0.267	0.996	0.26	0.998	0.187
ACTTAG	1.01	0.372	1	0.295	0.998	0.187
AGCGCC	1.01	0.336	0.997	0.267	0.998	0.187
AGAATG	1.11	1.09	1.09	0.995	0.998	0.187
CTCACT	0.961	-0.00972	0.944	-0.168	0.997	0.185
GCCCGC	1.03	0.484	1.01	0.406	0.997	0.185
CTTTTG	0.937	-0.188	0.915	-0.414	0.997	0.185
GCTACT	0.988	0.188	0.976	0.0953	0.997	0.185
GGCTCC	0.883	-0.583	0.883	-0.674	0.997	0.184
TCAGTA	1.05	0.615	1.04	0.62	0.997	0.184
GGCTAT	0.888	-0.542	0.915	-0.408	0.997	0.184
TTCTCC	0.908	-0.399	0.885	-0.659	0.997	0.184
CTTGCT	0.994	0.23	0.95	-0.125	0.997	0.184
GTCACA	0.946	-0.121	0.973	0.0656	0.997	0.182
CAGCGA	1.03	0.468	1.05	0.687	0.997	0.181
CGCCCA	0.987	0.18	0.972	0.0615	0.997	0.18
CACGCT	1.01	0.36	1	0.32	0.996	0.179
GGCCCT	0.907	-0.404	0.918	-0.386	0.996	0.179
ACGGCA	0.929	-0.246	0.96	-0.0373	0.996	0.177
GAATTC	1.18	1.6	1.11	1.23	0.996	0.177
GCTTCC	0.939	-0.17	0.915	-0.407	0.996	0.176
TTTCTC	0.944	-0.137	0.92	-0.371	0.996	0.175
CTCACC	0.952	-0.0791	0.935	-0.242	0.996	0.175
AATTGC	1.11	1.1	1.07	0.887	0.996	0.175
TGGCCC	0.964	0.0115	0.96	-0.0431	0.996	0.174
AATCCT	1.06	0.695	1.03	0.502	0.996	0.174
TGTTAA	1.06	0.688	1.05	0.691	0.995	0.173
AGTCCC	0.963	0.00561	0.962	-0.0241	0.995	0.172
GGCGCA	0.905	-0.423	0.939	-0.217	0.995	0.172
GATAAT	1.09	0.902	1.08	0.925	0.995	0.172
CGCTAC	0.99	0.202	0.977	0.0994	0.995	0.172
TCATGC	1.02	0.398	1.01	0.357	0.995	0.171
CTTTCC	0.984	0.153	0.944	-0.174	0.995	0.17
TTCCCG	1.04	0.566	1	0.29	0.995	0.17
GGAGAA	0.993	0.22	1.02	0.427	0.995	0.17
ACAGCG	0.994	0.231	1.01	0.388	0.995	0.169
TCCTCC	0.813	-1.09	0.816	-1.23	0.995	0.169
GACTTA	0.93	-0.235	0.936	-0.235	0.995	0.169
CAGAGT	1.1	1.01	1.08	0.943	0.994	0.167
GAAATG	1.05	0.636	1.04	0.587	0.994	0.166
TCTCAA	0.994	0.228	0.987	0.181	0.994	0.166
GCGCAG	0.913	-0.365	0.948	-0.135	0.994	0.165
AGCATC	1.1	0.973	1.05	0.737	0.994	0.164
TACTCT	0.956	-0.0455	0.942	-0.187	0.994	0.163
TAATCT	1.01	0.371	1.02	0.439	0.994	0.163
CCAGTT	1.11	1.09	1.07	0.868	0.994	0.163
ATCCCG	1.06	0.693	1.03	0.558	0.994	0.162
AAAGGA	0.929	-0.248	0.965	-0.0027	0.994	0.162
TTCAGC	1.06	0.679	1.03	0.512	0.994	0.161
GCCTCT	0.911	-0.38	0.903	-0.509	0.993	0.16
GTGGCA	0.947	-0.118	0.967	0.0204	0.993	0.16
ACCCTC	0.906	-0.413	0.9	-0.531	0.993	0.16
AGCGTC	0.829	-0.976	0.87	-0.78	0.993	0.16
CCTCTC	0.838	-0.908	0.837	-1.06	0.993	0.159
GTGAAA	1.07	0.75	1.06	0.776	0.993	0.159
AGCGTT	0.951	-0.0849	0.953	-0.102	0.993	0.159
TGCAGT	1.01	0.312	1	0.29	0.993	0.159
TTCTCA	1.01	0.325	0.992	0.222	0.993	0.159
TCTCTA	0.953	-0.0696	0.948	-0.137	0.993	0.159
GTCTAT	0.908	-0.397	0.928	-0.301	0.993	0.159
TACTTC	0.991	0.204	0.977	0.0986	0.993	0.158
GGCTCA	0.903	-0.438	0.932	-0.274	0.993	0.157
CCTTAG	1.01	0.314	0.975	0.0821	0.993	0.156
AACCTC	0.994	0.23	0.979	0.116	0.993	0.156
GAACTA	1.03	0.475	1.03	0.52	0.993	0.156
CAAGAG	1.1	0.978	1.09	1.06	0.992	0.154
CGAGCA	1.12	1.16	1.09	1.07	0.992	0.154
TATGGA	0.868	-0.689	0.887	-0.638	0.992	0.152
ATCACT	1.02	0.411	1.01	0.38	0.992	0.15
GCGGCA	0.837	-0.919	0.89	-0.614	0.992	0.15
CTTCTA	0.984	0.153	0.966	0.0121	0.992	0.15
GCTGCT	0.879	-0.613	0.881	-0.693	0.992	0.15
CTCAAC	1.01	0.333	0.994	0.239	0.992	0.149
TGCTGC	0.913	-0.363	0.909	-0.459	0.991	0.148
CCGCCC	0.949	-0.1	0.947	-0.146	0.991	0.147
GCCATG	0.999	0.265	1	0.328	0.991	0.145
CCGAAT	1.11	1.09	1.07	0.852	0.991	0.145
GCCCCG	1.05	0.625	1.02	0.443	0.991	0.145
CGCCCT	0.925	-0.276	0.92	-0.368	0.991	0.145
AACACG	1.05	0.628	1.07	0.831	0.991	0.144
ACTGCC	0.919	-0.316	0.912	-0.433	0.991	0.142
GCATCT	1.04	0.533	0.998	0.276	0.99	0.142
AACTCT	0.947	-0.115	0.936	-0.238	0.99	0.141
TGCAGG	0.841	-0.889	0.9	-0.537	0.99	0.141
TACGAA	1.07	0.783	1.06	0.771	0.99	0.14
TGACAT	1.01	0.333	0.999	0.281	0.99	0.14
GCCATC	1	0.295	0.994	0.238	0.99	0.14
CCAAGA	1.14	1.31	1.11	1.23	0.99	0.139
ACACTG	0.962	-0.00242	0.966	0.0129	0.99	0.136
CTCTCC	0.786	-1.29	0.789	-1.45	0.99	0.136
CTGAAA	1.07	0.785	1.05	0.677	0.99	0.136
GCATGG	0.875	-0.642	0.904	-0.503	0.989	0.135
GGCTAG	0.83	-0.97	0.895	-0.571	0.989	0.135
GCTAGA	0.989	0.194	0.991	0.214	0.989	0.135
TAAGAG	1.06	0.717	1.06	0.746	0.989	0.134
ATTCCG	1.12	1.13	1.06	0.773	0.989	0.134
CCCACG	0.91	-0.383	0.92	-0.37	0.989	0.134
TCTATC	0.966	0.0231	0.952	-0.102	0.989	0.134
TCTCCT	0.841	-0.889	0.827	-1.14	0.989	0.133
GCGTTA	0.945	-0.127	0.942	-0.186	0.989	0.133
GTGTGT	0.913	-0.363	0.919	-0.375	0.989	0.132
TGTACC	1.05	0.641	1.01	0.37	0.989	0.13
CCTACC	0.959	-0.0236	0.936	-0.236	0.989	0.13
AATGTG	1.02	0.42	1	0.297	0.988	0.129
CTCTAC	0.959	-0.025	0.944	-0.169	0.988	0.128
ACGCAG	0.974	0.083	1	0.312	0.988	0.128
TCACCT	1.02	0.401	0.995	0.246	0.988	0.126
CATGAG	1.07	0.807	1.06	0.794	0.988	0.124
CGTAAT	1.07	0.758	1.05	0.667	0.988	0.124
AAAGTG	1.04	0.591	1.04	0.643	0.988	0.124
GAATCA	1.08	0.867	1.07	0.883	0.987	0.122
CCTGAA	1.09	0.948	1.04	0.651	0.987	0.122
AACTGC	0.974	0.0837	0.965	0.00141	0.987	0.121
CCCGCT	0.952	-0.0776	0.931	-0.278	0.987	0.121
CTACGC	0.996	0.246	0.989	0.197	0.987	0.119
ATCCAG	1.08	0.89	1.05	0.73	0.987	0.118
ACAGTG	1.02	0.449	1.03	0.562	0.986	0.117
TCCCTC	0.836	-0.924	0.831	-1.1	0.986	0.116
TTAGCG	0.918	-0.324	0.911	-0.442	0.986	0.116
CCTAAG	1.03	0.457	1	0.318	0.986	0.116
GTCTCC	0.849	-0.83	0.864	-0.834	0.986	0.116
CCTTCC	0.913	-0.364	0.891	-0.611	0.986	0.116
GTACCT	1.04	0.568	1	0.293	0.986	0.114
GCTTAG	0.951	-0.0849	0.955	-0.0776	0.986	0.114
GCTATC	0.998	0.255	0.983	0.148	0.986	0.114
GACTTT	0.903	-0.435	0.904	-0.503	0.986	0.112
GACAGC	0.976	0.0947	0.998	0.275	0.986	0.112
TAAGTG	1	0.29	0.999	0.284	0.985	0.111
GAATGC	1.07	0.771	1.06	0.743	0.985	0.11
CGCAGT	0.986	0.169	0.992	0.225	0.985	0.11
TTTACG	0.943	-0.14	0.935	-0.248	0.985	0.109
GTTTCA	1.04	0.598	1.02	0.438	0.985	0.109
GGAGCA	0.913	-0.364	0.946	-0.156	0.985	0.107
CACTGT	0.917	-0.334	0.91	-0.452	0.985	0.107
ACCCCG	0.996	0.245	0.985	0.163	0.985	0.106
CGACAT	0.976	0.0947	0.979	0.113	0.985	0.105
GTGCTT	0.957	-0.0396	0.94	-0.206	0.985	0.105
TACACG	1.02	0.428	1.01	0.401	0.984	0.104
CGGCAA	0.906	-0.412	0.938	-0.22	0.984	0.104
ACAACG	1.02	0.426	1.03	0.577	0.984	0.104
AGATGC	1.07	0.774	1.04	0.657	0.984	0.103
TGCGTT	0.922	-0.3	0.908	-0.47	0.984	0.103
TGGTAT	0.991	0.21	0.963	-0.0134	0.984	0.103
TACCGC	0.992	0.217	0.974	0.0772	0.984	0.102
AGAGTT	1.15	1.34	1.11	1.16	0.984	0.102
GACAAC	0.996	0.241	1.01	0.359	0.984	0.102
CCCGAC	0.966	0.0209	0.959	-0.0521	0.984	0.101
TTGAAT	1.06	0.739	1.04	0.649	0.984	0.101
TCTACT	0.969	0.0487	0.957	-0.0645	0.984	0.0987
TGATAA	1.08	0.835	1.07	0.851	0.984	0.0987
ACCTAG	1.05	0.672	1.03	0.527	0.983	0.0974
TCTAGC	0.98	0.125	0.974	0.0747	0.983	0.0974
CATACG	1.03	0.509	1.02	0.47	0.983	0.0974
GGTATT	0.984	0.159	0.971	0.0516	0.983	0.0968
ACCATC	1.04	0.583	1.03	0.513	0.983	0.0955
TACGCC	0.999	0.262	0.975	0.0871	0.983	0.0943
AGCGCT	0.985	0.162	0.972	0.0624	0.983	0.0943
GCTTTC	0.973	0.0772	0.948	-0.138	0.983	0.0943
TCCTCA	0.943	-0.144	0.929	-0.294	0.983	0.0943
GATGTA	0.997	0.253	0.994	0.237	0.983	0.0937
CCAGAG	1.15	1.36	1.11	1.16	0.983	0.0937
ATCTCA	1.01	0.347	1	0.311	0.983	0.0937
AGTATC	1.06	0.695	1.04	0.632	0.983	0.093
AACTTC	0.982	0.138	0.964	-0.00764	0.982	0.0918
TAAACG	1.02	0.421	1.02	0.429	0.982	0.0906
TATGAT	0.978	0.113	0.975	0.0846	0.982	0.0906
GCGAAT	1.03	0.503	1.03	0.5	0.982	0.0899
CTCCTC	0.781	-1.33	0.785	-1.48	0.982	0.0893
TTAAGA	1.04	0.549	1.03	0.561	0.982	0.0887
TGCGTC	0.812	-1.1	0.844	-0.999	0.982	0.0881
AGGAAT	0.984	0.154	0.991	0.213	0.982	0.0874
GACCCA	0.978	0.109	0.984	0.159	0.982	0.0874
CGGCAT	0.902	-0.44	0.914	-0.422	0.981	0.0849
CGCCAC	0.95	-0.0944	0.95	-0.12	0.981	0.0849
CTAATC	1.02	0.45	1.01	0.371	0.981	0.0831
GTTTCC	1.05	0.625	1	0.318	0.981	0.0831
GTAGCT	0.974	0.0808	0.966	0.008	0.981	0.0806
AATGCG	0.992	0.214	0.997	0.261	0.981	0.0806
GAGTAG	0.978	0.112	0.98	0.126	0.98	0.0793
CGCCAT	1.01	0.336	0.998	0.269	0.98	0.0781
TGTGTT	0.973	0.0742	0.963	-0.0175	0.98	0.0781
GGCCCC	0.887	-0.553	0.889	-0.626	0.98	0.0781
CAGTCC	0.996	0.244	1	0.328	0.98	0.0774
AGTAGT	1.04	0.575	1.04	0.582	0.98	0.0774
GGGAAA	0.969	0.048	0.99	0.206	0.98	0.0774
GTCCTT	0.91	-0.384	0.899	-0.545	0.98	0.0768
CCGCCT	0.935	-0.204	0.883	-0.677	0.98	0.0768
GAAACT	1.02	0.428	1.01	0.366	0.98	0.0768
CTGTAG	0.845	-0.858	0.849	-0.954	0.98	0.0768
TTCAAC	1.06	0.705	1.05	0.689	0.98	0.0762
CGAAAC	1.06	0.698	1.05	0.698	0.98	0.0756
TGAAGC	1.04	0.564	1.03	0.515	0.98	0.0756
CGAGTT	1.19	1.69	1.12	1.26	0.98	0.0737
GCCTTC	0.952	-0.0761	0.938	-0.218	0.979	0.0731
GACTAA	0.967	0.0334	0.985	0.166	0.979	0.0725
AATGAC	1.02	0.417	1.01	0.411	0.979	0.0725
GCGTCC	0.866	-0.704	0.883	-0.675	0.979	0.0718
CATGTG	1	0.285	0.98	0.123	0.979	0.0706
TCACTC	0.951	-0.0871	0.932	-0.269	0.979	0.0693
AAATGG	0.995	0.236	1	0.304	0.979	0.0687
ATAGGG	0.834	-0.936	0.872	-0.763	0.979	0.0687
CTTTCT	0.942	-0.154	0.924	-0.337	0.979	0.0687
CCGTAA	1.08	0.866	1.05	0.733	0.979	0.0675
AAACGA	1.08	0.866	1.09	0.997	0.978	0.0643
AGTTTC	1.1	1.01	1.06	0.779	0.978	0.0643
GCTGTA	0.866	-0.708	0.871	-0.769	0.978	0.0643
ATTGAA	1.07	0.758	1.05	0.71	0.978	0.0637
ATGAGT	1.07	0.753	1.05	0.682	0.978	0.0631
CCTTCT	0.926	-0.266	0.903	-0.512	0.978	0.0631
CAGAAG	1.06	0.744	1.07	0.859	0.978	0.0625
TTGACA	1	0.305	0.99	0.211	0.978	0.0612
TCTCTT	0.899	-0.461	0.883	-0.672	0.977	0.06
TAAAGG	0.948	-0.106	0.965	-0.00106	0.977	0.0593
GCCAAG	1.02	0.411	1.03	0.552	0.977	0.0575
CCCCTG	0.84	-0.892	0.846	-0.977	0.977	0.0569
TGTAGT	0.931	-0.229	0.925	-0.325	0.977	0.0556
CTAGAG	1.05	0.639	1.04	0.607	0.977	0.0556
CCGATA	1.11	1.11	1.08	0.926	0.977	0.0556
GTTCCC	0.98	0.127	0.957	-0.0628	0.977	0.055
GATTTT	0.955	-0.0528	0.947	-0.149	0.976	0.0537
GTAACT	1	0.279	0.99	0.208	0.976	0.0525
CATGTC	0.976	0.0976	0.972	0.0558	0.976	0.0519
CCTTTG	0.963	0.00415	0.925	-0.33	0.976	0.0494
GCAACG	0.968	0.0363	0.987	0.183	0.976	0.0494
GTGTGC	0.955	-0.0586	0.956	-0.0752	0.975	0.0475
ATGCGT	0.954	-0.0667	0.952	-0.108	0.975	0.0456
TCCCGC	0.916	-0.339	0.903	-0.508	0.975	0.045
TACGCT	0.994	0.227	0.98	0.121	0.975	0.0431
CCTGCT	0.917	-0.335	0.904	-0.503	0.975	0.0431
ACGCCA	1.01	0.374	1.02	0.421	0.974	0.0412
TTAGAG	0.987	0.179	0.975	0.0813	0.974	0.0406
CTCCGC	0.929	-0.243	0.918	-0.381	0.974	0.0406
TCATTC	1.01	0.316	0.988	0.188	0.974	0.0406
TCCAGA	1.1	1.02	1.06	0.744	0.974	0.0406
GACACT	0.953	-0.0718	0.952	-0.105	0.974	0.0394
ATTGCC	1.03	0.495	0.994	0.239	0.974	0.0394
CGCCTC	0.899	-0.465	0.902	-0.517	0.974	0.0381
TGACAG	0.947	-0.118	0.975	0.0805	0.974	0.0375
AAAGCG	1.01	0.311	1.02	0.474	0.974	0.0375
GTGCGT	0.848	-0.839	0.869	-0.788	0.974	0.0369
CCCGGG	1.09	0.96	1.09	1	0.974	0.0363
TTTGTG	0.899	-0.465	0.888	-0.632	0.973	0.0356
GGCCAC	0.897	-0.479	0.94	-0.209	0.973	0.0356
TCATGT	0.978	0.11	0.963	-0.0126	0.973	0.0344
ACTAGT	1.04	0.539	1.02	0.487	0.973	0.0344
CCTGCC	0.898	-0.47	0.881	-0.69	0.973	0.0319
ACCTCT	0.948	-0.107	0.93	-0.288	0.973	0.0313
TGGCCA	0.951	-0.0856	0.963	-0.0118	0.973	0.0306
CACCAG	1.07	0.77	1.04	0.607	0.972	0.0294
TTTGAG	0.962	-0.0068	0.947	-0.149	0.972	0.0294
GTCATA	0.937	-0.188	0.962	-0.0249	0.972	0.0275
CGACAA	1.03	0.484	1.04	0.612	0.972	0.0269
TGCTTC	0.95	-0.0951	0.931	-0.279	0.972	0.0263
GACGCA	0.92	-0.309	0.959	-0.0463	0.972	0.0263
AGCTTG	0.983	0.145	0.969	0.0335	0.972	0.025
ATTCTC	0.985	0.165	0.975	0.0871	0.972	0.0244
CGTGTA	0.984	0.157	0.966	0.0121	0.972	0.0238
AGGGGC	0.783	-1.31	0.855	-0.909	0.971	0.0231
CTTAGT	0.991	0.205	0.965	0.00471	0.971	0.0225
TGTTAC	1.02	0.444	1	0.304	0.971	0.0213
TATCAG	0.977	0.108	0.981	0.13	0.971	0.0213
AAGGCC	0.963	0.00342	0.979	0.12	0.971	0.0213
ACAGGT	0.966	0.0246	1	0.305	0.971	0.0207
CCTAGT	1.01	0.314	0.99	0.206	0.971	0.0207
CTGTAC	0.934	-0.207	0.917	-0.39	0.971	0.02
CTCATC	0.935	-0.203	0.933	-0.258	0.971	0.0188
AACCTG	1.05	0.619	1.02	0.446	0.971	0.0188
TCCGAG	1.31	2.56	1.22	2.06	0.971	0.0182
TTGCAG	0.96	-0.0163	0.949	-0.13	0.971	0.0175
ACTCCG	0.99	0.196	0.959	-0.0496	0.971	0.0175
GTATCC	1.06	0.696	1.02	0.421	0.971	0.0175
TTTGTT	0.948	-0.107	0.944	-0.17	0.97	0.0169
AGACCC	0.984	0.157	0.985	0.162	0.97	0.0169
GTACTA	1	0.29	1	0.315	0.97	0.0157
TCCTAC	0.943	-0.143	0.916	-0.403	0.97	0.0157
GGTACA	1.01	0.312	1.01	0.376	0.97	0.015
TGAGCC	1.03	0.469	0.994	0.244	0.97	0.0144
CGACAC	0.934	-0.208	0.952	-0.103	0.97	0.0144
ACGAGA	1.17	1.53	1.14	1.41	0.97	0.0138
GTATCA	1.01	0.316	0.997	0.261	0.97	0.0138
CTTAAG	1	0.28	0.989	0.201	0.97	0.0132
ACTGAA	1.01	0.322	1.01	0.348	0.97	0.0125
CCCTGT	0.881	-0.594	0.882	-0.685	0.97	0.0125
GGCTAC	0.898	-0.473	0.93	-0.285	0.97	0.0113
CTTAGA	1.02	0.442	1	0.286	0.969	0.0107
TCATAG	0.99	0.199	0.988	0.192	0.969	0.01
GACTAT	0.919	-0.317	0.931	-0.279	0.969	0.00942
CACCGC	0.976	0.0976	0.965	-0.00188	0.969	0.0088
GCTTGA	0.965	0.0188	0.943	-0.176	0.969	0.0088
AACTTG	1.03	0.457	0.996	0.26	0.969	0.00755
GAAAGC	1.05	0.617	1.05	0.682	0.969	0.00692
GTCTTT	0.881	-0.597	0.896	-0.57	0.969	0.00692
GGTATG	0.882	-0.587	0.892	-0.598	0.969	0.00692
CTGTGC	0.913	-0.359	0.913	-0.428	0.969	0.0063
CCCTGA	1.02	0.398	0.985	0.163	0.969	0.00505
TGAGGC	0.876	-0.629	0.91	-0.452	0.968	0.00443
GATAAC	1.05	0.664	1.04	0.658	0.968	0.00318
CCGCAC	0.945	-0.129	0.936	-0.237	0.968	0.00255
ACATTG	1.02	0.389	1.01	0.346	0.968	0.00131
TCTACC	0.979	0.12	0.96	-0.0431	0.968	0.00131
GAAGCT	1.01	0.344	1.01	0.337	0.968	0.00131
GAATCC	1.08	0.864	1.04	0.634	0.968	5.76e-05
ATACTG	0.946	-0.119	0.955	-0.085	0.968	5.76e-05
CTAGTT	1.04	0.546	1.02	0.45	0.968	-0.00119
GCTCTA	0.961	-0.00899	0.953	-0.101	0.967	-0.00181
GTCCCT	0.866	-0.705	0.87	-0.783	0.967	-0.00181
GCCAGT	1	0.306	1.01	0.347	0.967	-0.00556
CTGCGC	0.925	-0.273	0.921	-0.362	0.967	-0.00681
ACCAGT	1.09	0.9	1.06	0.794	0.967	-0.00681
TAGTAC	1.04	0.547	1.01	0.385	0.967	-0.00743
TGCGCT	0.934	-0.206	0.928	-0.303	0.966	-0.00806
AATCTC	0.991	0.209	0.978	0.105	0.966	-0.00993
CAGTGA	1.04	0.536	1.04	0.584	0.966	-0.00993
TAACCG	1.02	0.447	1.01	0.35	0.966	-0.00993
TGTGCT	0.925	-0.273	0.909	-0.462	0.966	-0.0112
CTGTTA	0.968	0.0377	0.954	-0.0925	0.966	-0.0112
GCCTAG	0.962	-0.00826	0.974	0.078	0.966	-0.013
CATTGA	1.06	0.704	1.03	0.551	0.966	-0.013
CATAGG	0.926	-0.264	0.942	-0.186	0.966	-0.013
GAGCTA	1.02	0.439	1.02	0.436	0.966	-0.013
ACGCGC	0.946	-0.119	0.958	-0.0538	0.966	-0.0137
CACCGA	1.11	1.1	1.07	0.901	0.966	-0.0137
TCAACC	1.02	0.42	1.01	0.348	0.965	-0.0143
GAACTC	0.957	-0.044	0.939	-0.212	0.965	-0.0149
TAGGTA	0.987	0.178	0.976	0.0895	0.965	-0.0155
CTTCTC	0.897	-0.481	0.878	-0.711	0.965	-0.0155
ACCAGA	1.11	1.08	1.08	0.929	0.965	-0.0162
CCGCAG	0.999	0.267	1.01	0.346	0.965	-0.0174
GCTCAC	0.964	0.00853	0.962	-0.0208	0.965	-0.0187
GTACTT	0.975	0.0881	0.96	-0.0398	0.965	-0.0199
GAGGAA	0.931	-0.233	0.951	-0.114	0.964	-0.0205
CGATAA	1.1	1.04	1.09	0.999	0.964	-0.0212
CGAATT	1.1	1	1.06	0.798	0.964	-0.0212
AGCCGC	0.975	0.0866	0.984	0.16	0.964	-0.0218
GTTACC	1.05	0.606	1.02	0.465	0.964	-0.023
CAACGT	0.97	0.0501	0.98	0.122	0.964	-0.0243
TGCTCA	1	0.279	0.982	0.144	0.964	-0.0243
GATTAT	0.982	0.138	0.979	0.113	0.964	-0.0243
TTATGG	0.885	-0.566	0.879	-0.708	0.964	-0.0255
AAGTCC	1.01	0.319	0.989	0.198	0.964	-0.0255
AAACTG	0.965	0.0158	0.971	0.0475	0.964	-0.0262
CGTAAC	0.999	0.268	0.994	0.239	0.964	-0.0262
TACCGG	0.848	-0.837	0.866	-0.814	0.964	-0.0262
TCTAAC	0.999	0.262	0.996	0.258	0.963	-0.0268
ACCCGT	1.11	1.11	1.07	0.87	0.963	-0.0274
TCACGC	0.978	0.111	0.969	0.0368	0.963	-0.0274
AGCTTC	0.999	0.268	0.977	0.101	0.963	-0.0287
CGCCAA	1.01	0.329	1.01	0.338	0.963	-0.0293
TTAGTG	0.935	-0.2	0.927	-0.311	0.963	-0.0293
GTGTAG	0.893	-0.505	0.908	-0.47	0.963	-0.0305
ACGTTT	0.952	-0.0798	0.955	-0.0818	0.963	-0.0305
TACCTG	1.04	0.53	0.99	0.209	0.963	-0.0311
TCAGAA	1.04	0.541	1.03	0.572	0.963	-0.0311
CCCCCG	0.839	-0.903	0.857	-0.889	0.963	-0.0318
GAAGAG	0.997	0.249	1.02	0.425	0.963	-0.0318
GGGAAT	1.01	0.357	1.01	0.38	0.963	-0.0324
GTCCAC	0.922	-0.294	0.935	-0.243	0.963	-0.0324
CTGAAT	1.04	0.563	1.02	0.416	0.962	-0.033
TTAGTT	1.01	0.347	1	0.304	0.962	-0.0349
GACTCC	0.866	-0.702	0.867	-0.803	0.962	-0.0349
CTCTCT	0.832	-0.955	0.825	-1.15	0.962	-0.0355
AACCGC	1.02	0.449	1.01	0.395	0.962	-0.0361
ATTGTA	0.997	0.25	0.985	0.164	0.962	-0.038
ACTCTC	0.832	-0.956	0.825	-1.15	0.962	-0.038
TAGTGA	0.975	0.0866	0.975	0.0838	0.962	-0.038
GCAAGG	0.867	-0.698	0.928	-0.302	0.962	-0.0386
TACCGA	1.11	1.1	1.07	0.858	0.961	-0.0393
CACACG	1.04	0.579	1.04	0.624	0.961	-0.0399
CGAGAT	1.2	1.75	1.13	1.34	0.961	-0.0399
GAGAGA	1.04	0.592	1.05	0.699	0.961	-0.0399
GAACCT	1.01	0.347	0.985	0.169	0.961	-0.0399
ATGTCA	1	0.286	1.01	0.346	0.961	-0.0405
TGTCCA	0.988	0.182	0.977	0.102	0.961	-0.0418
TTGCGT	0.914	-0.356	0.905	-0.489	0.961	-0.0418
GTCCAA	0.973	0.0772	0.98	0.127	0.961	-0.0418
TGACAC	0.992	0.215	0.983	0.149	0.961	-0.043
CGCCTA	0.97	0.0567	0.959	-0.0472	0.961	-0.043
ACACGA	1.08	0.856	1.07	0.902	0.961	-0.0436
GTAATG	1	0.295	0.996	0.26	0.961	-0.0449
AGACTA	0.963	0.00269	0.98	0.121	0.961	-0.0449
GCGCGC	0.897	-0.478	0.917	-0.396	0.96	-0.0461
AGAGAC	0.947	-0.114	0.969	0.036	0.96	-0.0461
ACCAGG	0.953	-0.0725	0.982	0.145	0.96	-0.0461
GGCCGC	0.825	-1	0.89	-0.613	0.96	-0.0461
AGGCGG	0.753	-1.53	0.856	-0.897	0.96	-0.0474
GATGAA	1.07	0.786	1.05	0.694	0.96	-0.0474
GGCCCG	0.965	0.0195	0.98	0.126	0.96	-0.0474
CTTCCT	0.92	-0.314	0.882	-0.681	0.96	-0.048
[truncated: 2,098 more rows]

## Sheet: 7-mers_enrichment_R
[ARID]	250 nM	Z	1000 nM	Z	5000 nM	Z
	mean R: 0.956	St.Dev: 0.151	mean R: 0.959	St.Dev: 0.134	mean R: 0.962	St.Dev: 0.181
CAGGCAG	1.42	3.08	2.15	8.87	4.06	17.1
ACAGGCA	1.44	3.22	2.03	8	3.71	15.2
AGGCAGG	1.13	1.17	1.66	5.26	2.97	11.1
AGGCAGC	1.25	1.96	1.67	5.33	2.8	10.1
CAGGCAA	1.27	2.07	1.59	4.72	2.52	8.58
AGGCAGT	1.17	1.39	1.55	4.39	2.48	8.36
AGGCAGA	1.19	1.56	1.57	4.58	2.48	8.35
GCAGGCA	1.12	1.09	1.48	3.9	2.39	7.86
TACAGGC	1.13	1.16	1.44	3.57	2.33	7.53
ATATATA	1.33	2.45	1.36	2.99	2.22	6.93
GACAGGC	1.04	0.562	1.36	2.99	2.19	6.77
TATATAT	1.22	1.72	1.26	2.29	2.15	6.55
TTTTTTT	1.04	0.53	1.07	0.84	2.12	6.39
AACAGGC	1.14	1.25	1.41	3.4	2.11	6.34
GGCAGCG	1.02	0.411	1.33	2.75	2.05	5.99
CAGGCAT	1.19	1.57	1.39	3.23	2.05	5.99
TTTTTTA	1.08	0.846	1.11	1.14	1.99	5.67
TTATATA	1.2	1.59	1.24	2.09	1.96	5.52
TATATTT	1.14	1.2	1.18	1.63	1.96	5.51
TATATAA	1.26	2.01	1.29	2.47	1.94	5.4
TCAGGCA	1.07	0.784	1.33	2.79	1.92	5.27
GGCAGGC	0.944	-0.0812	1.23	2.04	1.92	5.27
TTTATAT	1.14	1.25	1.18	1.68	1.91	5.26
AGGCCGT	0.963	0.0441	1.3	2.54	1.91	5.21
TTTTTAT	1.07	0.786	1.12	1.21	1.9	5.16
AATATAT	1.31	2.32	1.34	2.88	1.9	5.15
ACAGGCT	1.04	0.563	1.27	2.32	1.87	5.03
CATATAT	1.28	2.15	1.25	2.21	1.86	4.94
AAGGCAG	1.06	0.705	1.31	2.59	1.85	4.89
ATATTTA	1.22	1.73	1.25	2.15	1.85	4.88
ATATTTT	1.15	1.27	1.17	1.61	1.82	4.75
AAATATA	1.37	2.76	1.4	3.32	1.82	4.73
TATTTTT	1.1	0.939	1.12	1.2	1.82	4.71
TTTTATA	1.12	1.11	1.15	1.46	1.81	4.69
ATATATT	1.22	1.74	1.24	2.1	1.81	4.67
TATATTA	1.22	1.76	1.24	2.13	1.81	4.66
GGCAGGT	0.941	-0.0997	1.21	1.91	1.81	4.65
ACATATA	1.31	2.36	1.33	2.77	1.8	4.6
ACAGGCG	0.997	0.269	1.23	2.05	1.79	4.58
GGCAGCA	1.06	0.694	1.25	2.2	1.78	4.53
ACAGGCC	1.07	0.737	1.27	2.31	1.78	4.51
CAGGCAC	1.1	0.955	1.27	2.34	1.78	4.49
TATTATA	1.23	1.8	1.23	2.01	1.78	4.49
TATTTTA	1.12	1.11	1.17	1.57	1.77	4.48
CTATATA	1.22	1.72	1.22	1.92	1.77	4.48
TTTATTT	1.09	0.893	1.11	1.15	1.77	4.45
TATATAC	1.23	1.79	1.22	1.94	1.75	4.36
CAGGCTA	1.06	0.675	1.26	2.28	1.75	4.33
TTATTTT	1.08	0.847	1.12	1.21	1.74	4.31
GCATATA	1.23	1.83	1.22	1.98	1.74	4.27
CTTTTTT	0.989	0.215	1.03	0.499	1.73	4.26
TATTTAT	1.12	1.08	1.15	1.45	1.73	4.25
TTTTTAA	1.11	1.03	1.11	1.13	1.73	4.22
ATATAAA	1.32	2.44	1.36	2.98	1.73	4.22
AATATAA	1.37	2.75	1.4	3.26	1.73	4.21
GTATATT	1.12	1.11	1.13	1.3	1.72	4.2
GTATATA	1.18	1.51	1.18	1.67	1.72	4.19
ATTTATA	1.22	1.73	1.25	2.15	1.72	4.18
CCAGGCA	1.13	1.14	1.28	2.41	1.72	4.18
AGGCAAT	1.16	1.34	1.3	2.59	1.72	4.16
GCATATT	1.15	1.3	1.17	1.57	1.71	4.14
CATATTT	1.18	1.48	1.19	1.73	1.71	4.12
TAATATA	1.29	2.19	1.31	2.63	1.71	4.1
CAATATA	1.33	2.49	1.34	2.85	1.71	4.1
ATTATAT	1.18	1.51	1.21	1.9	1.7	4.07
ATTTTTT	1.08	0.825	1.11	1.12	1.69	4.03
ATATTAT	1.2	1.64	1.22	1.96	1.69	4.01
TTATATT	1.12	1.09	1.16	1.47	1.69	4
GGCAGGG	0.852	-0.692	1.11	1.11	1.69	3.99
ATATACA	1.33	2.49	1.33	2.77	1.69	3.99
TATATAG	1.15	1.25	1.14	1.39	1.68	3.96
TAGGCAG	1.01	0.369	1.21	1.88	1.68	3.96
TTATTTA	1.12	1.05	1.15	1.43	1.68	3.94
CTTTTTA	1.05	0.639	1.05	0.668	1.67	3.92
ATTTTTA	1.14	1.23	1.15	1.44	1.67	3.91
CACAGGC	1.06	0.675	1.23	2.02	1.67	3.89
AGCAGGC	1.03	0.487	1.22	1.95	1.66	3.87
ATATAGC	1.26	1.98	1.22	1.92	1.66	3.85
CTTATAT	1.12	1.09	1.14	1.38	1.66	3.85
GTTTTTT	1.02	0.444	1.06	0.722	1.65	3.8
TTTTATT	1.06	0.706	1.09	1.01	1.64	3.76
ATATAAT	1.28	2.15	1.3	2.58	1.64	3.74
CATATAA	1.32	2.4	1.32	2.71	1.64	3.72
AATATTT	1.22	1.77	1.23	2.05	1.63	3.71
TATTTAA	1.17	1.39	1.18	1.68	1.63	3.68
CTTTATA	1.14	1.2	1.13	1.24	1.62	3.62
TTTATAA	1.17	1.43	1.19	1.71	1.61	3.6
AGGCAAA	1.17	1.45	1.3	2.53	1.61	3.6
ATTTTAT	1.12	1.1	1.15	1.43	1.61	3.58
GGCAGGA	0.893	-0.421	1.12	1.18	1.61	3.55
AATATTA	1.29	2.22	1.31	2.62	1.6	3.55
TGTATAT	1.11	1.01	1.1	1.02	1.6	3.52
AATTATA	1.3	2.3	1.31	2.65	1.6	3.5
ATATTAA	1.28	2.15	1.29	2.49	1.59	3.48
GAATATA	1.28	2.13	1.26	2.27	1.59	3.45
GAGGCAG	0.945	-0.0772	1.15	1.44	1.59	3.45
AGTATAT	1.25	1.97	1.23	2.04	1.59	3.45
CATTATA	1.27	2.1	1.26	2.26	1.58	3.43
TTTTTAC	1.08	0.835	1.08	0.875	1.58	3.41
TTATTAT	1.12	1.07	1.14	1.38	1.58	3.4
TATAATA	1.27	2.11	1.28	2.37	1.58	3.38
AAAATAT	1.33	2.5	1.35	2.94	1.57	3.38
AAAAATA	1.41	3.02	1.45	3.67	1.57	3.37
AGGCAAG	1.05	0.603	1.21	1.88	1.57	3.37
CATTTTT	1.13	1.15	1.11	1.15	1.57	3.36
CACATAT	1.27	2.07	1.26	2.27	1.57	3.36
TTTATTA	1.12	1.12	1.15	1.44	1.57	3.36
CATATTA	1.27	2.08	1.26	2.23	1.57	3.33
CATTTTA	1.19	1.55	1.18	1.67	1.57	3.33
ATATAAC	1.24	1.89	1.24	2.14	1.56	3.32
AATATAG	1.21	1.69	1.21	1.85	1.56	3.3
CTTTTAT	1.04	0.571	1.05	0.657	1.56	3.29
AAAAAAA	1.46	3.32	1.51	4.1	1.55	3.26
AGCATAT	1.26	2.04	1.24	2.11	1.55	3.26
TGCATAT	1.15	1.31	1.13	1.3	1.55	3.25
GCTTTTT	1.01	0.328	1.02	0.469	1.55	3.24
ATAATAT	1.27	2.09	1.3	2.55	1.55	3.23
TACATAT	1.23	1.84	1.21	1.9	1.55	3.23
CCATATA	1.31	2.34	1.24	2.11	1.55	3.22
GCAATAT	1.22	1.74	1.23	1.99	1.55	3.22
ATAAATA	1.35	2.58	1.36	3.01	1.54	3.21
CATATAC	1.27	2.07	1.24	2.09	1.54	3.21
AATATAC	1.29	2.2	1.28	2.41	1.54	3.19
ATTATAA	1.27	2.09	1.27	2.33	1.54	3.19
TAGCGTC	0.832	-0.827	0.883	-0.567	1.54	3.18
TATTTAC	1.14	1.22	1.14	1.37	1.53	3.16
ATTTTAA	1.18	1.5	1.2	1.83	1.53	3.15
AATTTAT	1.22	1.74	1.24	2.09	1.53	3.14
ATATATG	1.13	1.14	1.13	1.31	1.53	3.14
ACTATAT	1.17	1.39	1.17	1.59	1.53	3.14
CTTATTT	1.04	0.556	1.07	0.817	1.53	3.13
TATAAAA	1.29	2.19	1.31	2.6	1.53	3.13
AACATAT	1.29	2.19	1.29	2.51	1.53	3.12
GGCAGAG	1	0.315	1.16	1.52	1.53	3.11
GGCAGTA	1.02	0.436	1.18	1.66	1.53	3.11
ATACATA	1.32	2.43	1.31	2.6	1.52	3.1
AGGCACG	0.993	0.246	1.15	1.42	1.52	3.1
TTATAAA	1.22	1.73	1.22	1.96	1.52	3.09
AGGCATA	1.17	1.39	1.23	2.02	1.52	3.08
GCTATAT	1.14	1.2	1.14	1.35	1.52	3.07
CATTTAT	1.19	1.52	1.18	1.67	1.52	3.06
TATAAAT	1.24	1.88	1.26	2.25	1.52	3.05
GGCAGCT	1	0.303	1.15	1.44	1.51	3.04
ACATATT	1.22	1.73	1.23	1.99	1.51	3.04
GAAATAT	1.24	1.89	1.23	2.02	1.51	3.03
GGCAGAA	1.05	0.624	1.2	1.77	1.51	3.03
GGCAGTG	0.961	0.0288	1.13	1.25	1.51	3.02
CAGGCCA	1.06	0.682	1.2	1.78	1.51	3.01
AAATATT	1.26	2.03	1.27	2.35	1.51	3
TAAATAT	1.25	1.94	1.27	2.32	1.51	3
AATTTTA	1.23	1.79	1.23	2.06	1.51	3
ATATACC	1.27	2.11	1.24	2.1	1.5	2.99
CTATATT	1.14	1.19	1.15	1.4	1.5	2.99
AAAATAA	1.4	2.97	1.44	3.58	1.5	2.99
TTTTTTC	0.991	0.231	1.02	0.475	1.5	2.97
GGCAGAT	0.952	-0.0275	1.14	1.33	1.5	2.97
CTATTTA	1.12	1.07	1.11	1.16	1.5	2.96
ACAATAT	1.28	2.12	1.29	2.44	1.5	2.96
CTATTTT	1.08	0.796	1.08	0.908	1.5	2.96
TCATATA	1.16	1.34	1.16	1.5	1.5	2.95
TTTTAAA	1.13	1.14	1.15	1.42	1.5	2.94
AAATAAA	1.4	2.97	1.43	3.54	1.49	2.93
ATTTATT	1.14	1.22	1.15	1.42	1.49	2.92
GGCAGTC	0.929	-0.184	1.12	1.19	1.49	2.92
ACACATA	1.3	2.25	1.29	2.49	1.49	2.91
TATACAT	1.24	1.91	1.23	2.01	1.49	2.91
CAAATAT	1.3	2.26	1.28	2.43	1.49	2.9
ATTATTT	1.14	1.19	1.15	1.41	1.49	2.9
AAACATA	1.36	2.64	1.36	3.02	1.49	2.9
TATATGC	1.16	1.36	1.14	1.32	1.49	2.9
ATATATC	1.15	1.28	1.16	1.51	1.49	2.89
ACCCGAG	1.58	4.14	1.48	3.88	1.49	2.89
AATAATA	1.36	2.67	1.39	3.22	1.48	2.88
TTTATAC	1.12	1.08	1.11	1.14	1.48	2.88
TTTTAAT	1.09	0.898	1.11	1.16	1.48	2.87
TATTATT	1.13	1.17	1.13	1.26	1.48	2.86
TTATAAT	1.19	1.57	1.2	1.83	1.48	2.86
TATAGCA	1.26	2.02	1.21	1.9	1.48	2.84
CAGGCGA	0.988	0.212	1.17	1.55	1.47	2.82
TGTTTTT	1.01	0.343	1.02	0.477	1.47	2.81
CAATATT	1.23	1.85	1.23	2.06	1.47	2.8
TATATTC	1.13	1.18	1.13	1.26	1.47	2.8
TTATTAA	1.17	1.4	1.18	1.64	1.47	2.79
TATACAA	1.27	2.07	1.26	2.25	1.47	2.79
ATATTAC	1.23	1.8	1.22	1.94	1.47	2.79
GCAGCAT	1.14	1.25	1.18	1.66	1.47	2.78
CGCATAT	1.13	1.12	1.11	1.11	1.46	2.77
ACTTTTT	1.04	0.537	1.04	0.622	1.46	2.76
TAAAATA	1.32	2.39	1.33	2.75	1.46	2.76
ACTTATA	1.18	1.49	1.17	1.58	1.46	2.76
ATATAGA	1.16	1.32	1.16	1.52	1.46	2.75
CCTTTTT	1.01	0.352	1.01	0.391	1.46	2.74
ACAAATA	1.35	2.62	1.36	2.98	1.46	2.73
TAAGGCA	1.09	0.876	1.19	1.74	1.46	2.73
TATAGCG	1.01	0.372	1.01	0.405	1.46	2.73
TATTTTC	1.05	0.612	1.06	0.721	1.46	2.73
TTTTACA	1.13	1.14	1.13	1.26	1.46	2.73
TTAATAT	1.18	1.51	1.2	1.82	1.46	2.72
CCTATAT	1.13	1.15	1.11	1.12	1.46	2.72
CAGCATA	1.28	2.15	1.26	2.23	1.46	2.72
GCTTATA	1.13	1.15	1.11	1.1	1.46	2.72
ATAAAAA	1.38	2.78	1.4	3.29	1.45	2.71
CAATTTA	1.25	1.95	1.24	2.08	1.45	2.7
CATATAG	1.18	1.48	1.15	1.43	1.45	2.7
ACATTTA	1.21	1.71	1.21	1.9	1.45	2.7
GTTTATT	1.07	0.723	1.07	0.829	1.45	2.7
ATATTTG	1.07	0.721	1.06	0.783	1.45	2.69
TTCAGGC	0.984	0.185	1.12	1.17	1.45	2.69
CTTATTA	1.12	1.06	1.11	1.12	1.45	2.67
AAATTTA	1.27	2.08	1.27	2.35	1.45	2.67
AATAAAA	1.39	2.87	1.41	3.37	1.44	2.66
CAGTATA	1.28	2.13	1.25	2.15	1.44	2.66
TAATATT	1.19	1.53	1.22	1.92	1.44	2.65
ACATTTT	1.15	1.27	1.13	1.31	1.44	2.63
CAGGCGC	1.02	0.409	1.13	1.28	1.44	2.63
ATATAGT	1.17	1.39	1.15	1.44	1.44	2.63
AACAATA	1.35	2.59	1.36	2.97	1.44	2.62
AGGCATG	1.02	0.414	1.11	1.12	1.43	2.61
CAAAATA	1.35	2.59	1.35	2.95	1.43	2.61
TATAACA	1.25	1.94	1.25	2.15	1.43	2.6
TATAAAC	1.21	1.68	1.21	1.84	1.43	2.6
ATTTTAC	1.14	1.21	1.13	1.3	1.43	2.6
TAATTTA	1.19	1.57	1.23	1.99	1.43	2.59
GTTTTTA	1.06	0.707	1.07	0.846	1.43	2.59
TTATACA	1.2	1.61	1.18	1.67	1.43	2.59
TAAATAA	1.32	2.42	1.34	2.81	1.43	2.57
CCTTATA	1.13	1.14	1.1	1.05	1.43	2.57
AAGTATA	1.29	2.21	1.29	2.46	1.43	2.57
CACTATA	1.24	1.87	1.21	1.88	1.43	2.57
GCTTTAT	1.06	0.668	1.06	0.731	1.43	2.57
ATTTACA	1.23	1.84	1.23	2.02	1.43	2.57
AAAAAAT	1.37	2.72	1.4	3.27	1.43	2.56
ATATAAG	1.17	1.4	1.17	1.56	1.43	2.56
ATTATTA	1.2	1.59	1.19	1.75	1.43	2.56
GTATTTT	1.04	0.56	1.05	0.67	1.43	2.56
TTATAGC	1.15	1.26	1.11	1.1	1.43	2.56
ACATACA	1.3	2.28	1.29	2.46	1.43	2.55
AATTTTT	1.12	1.08	1.15	1.42	1.42	2.55
ATGTATA	1.2	1.59	1.19	1.71	1.42	2.55
AAATACA	1.37	2.72	1.37	3.1	1.42	2.55
GCAAATA	1.26	2.03	1.25	2.21	1.42	2.55
GCAGCAA	1.17	1.4	1.22	1.93	1.42	2.54
CATAATA	1.32	2.42	1.31	2.63	1.42	2.54
TATTTGA	1.03	0.46	1.03	0.554	1.42	2.54
CTAATAT	1.19	1.56	1.2	1.77	1.42	2.54
GGCAGTT	0.979	0.147	1.11	1.13	1.42	2.54
TATAATT	1.22	1.75	1.23	2.04	1.42	2.54
ATATGCA	1.28	2.13	1.24	2.06	1.42	2.53
GTTTATA	1.1	0.929	1.11	1.15	1.42	2.53
ATACACA	1.33	2.48	1.32	2.68	1.42	2.53
GCAGGCG	0.875	-0.542	1.07	0.824	1.42	2.53
ACATTAT	1.2	1.64	1.21	1.87	1.42	2.53
GCTTATT	1.07	0.732	1.07	0.84	1.42	2.53
TTACATA	1.21	1.67	1.2	1.77	1.42	2.52
CTTATAA	1.16	1.36	1.16	1.47	1.42	2.52
TTTAATA	1.17	1.43	1.19	1.69	1.42	2.52
AAAAACA	1.39	2.88	1.41	3.37	1.42	2.52
TATATGT	1.08	0.801	1.1	1.03	1.42	2.51
ACATAAA	1.32	2.42	1.33	2.77	1.42	2.51
AAACAAA	1.39	2.86	1.41	3.39	1.42	2.51
TACATAA	1.26	2.04	1.27	2.34	1.42	2.51
TATACAC	1.23	1.79	1.19	1.73	1.42	2.51
TATATCA	1.14	1.22	1.15	1.45	1.42	2.5
AAGCATA	1.31	2.36	1.3	2.52	1.42	2.5
ACTTTAT	1.11	1.03	1.1	1.03	1.41	2.5
AGGCAAC	1.08	0.835	1.17	1.57	1.41	2.5
CAACATA	1.3	2.3	1.28	2.38	1.41	2.49
ATAATAA	1.32	2.44	1.34	2.87	1.41	2.48
TAAAAAA	1.35	2.6	1.37	3.08	1.41	2.47
ACAAAAA	1.37	2.72	1.39	3.25	1.41	2.47
GCAAAAA	1.3	2.25	1.31	2.6	1.41	2.47
CAAATAA	1.36	2.7	1.36	3.02	1.41	2.46
AGAAAAA	1.42	3.09	1.42	3.45	1.41	2.46
TCTATAT	1.1	0.976	1.1	1.04	1.41	2.45
CCAATAT	1.24	1.91	1.22	1.92	1.41	2.45
CAAAAAA	1.37	2.77	1.4	3.26	1.41	2.45
ACATAGC	1.23	1.78	1.2	1.78	1.41	2.45
GCATTTT	1.1	0.98	1.07	0.845	1.4	2.44
CTTTATT	1.06	0.657	1.07	0.797	1.4	2.44
AACATAA	1.34	2.51	1.34	2.83	1.4	2.44
CACAATA	1.32	2.41	1.31	2.65	1.4	2.44
ATATTCA	1.23	1.79	1.21	1.89	1.4	2.43
GCATTTA	1.16	1.35	1.14	1.37	1.4	2.43
AGAATAT	1.34	2.52	1.3	2.54	1.4	2.43
ATGCATA	1.26	2.01	1.24	2.11	1.4	2.42
AAATAAT	1.33	2.46	1.35	2.94	1.4	2.42
ATTATAC	1.19	1.56	1.18	1.65	1.4	2.42
TAACATA	1.28	2.16	1.28	2.39	1.4	2.41
AAAACAA	1.38	2.78	1.4	3.32	1.4	2.41
GAAAAAA	1.35	2.58	1.36	3.01	1.4	2.41
AACAAAA	1.38	2.82	1.4	3.31	1.4	2.41
CTACATA	1.22	1.75	1.19	1.72	1.4	2.4
TTTTAAC	1.09	0.911	1.09	0.944	1.4	2.4
TTTTATC	0.976	0.133	1.01	0.362	1.4	2.4
AGCATAA	1.31	2.36	1.3	2.53	1.4	2.4
ATTTAAA	1.22	1.72	1.23	2.05	1.4	2.4
ATAAACA	1.33	2.49	1.33	2.79	1.4	2.4
CACATAA	1.32	2.42	1.29	2.48	1.4	2.39
ACAATAA	1.34	2.53	1.35	2.9	1.4	2.39
CAGGCCG	0.926	-0.199	1.1	1.03	1.4	2.39
GCCCGAG	1.61	4.34	1.51	4.09	1.4	2.39
TATTAAA	1.21	1.69	1.23	2.04	1.4	2.39
GCATAAA	1.25	1.93	1.24	2.13	1.39	2.39
TGCAGGC	0.918	-0.252	1.06	0.77	1.39	2.39
GAATATT	1.19	1.57	1.18	1.63	1.39	2.38
AAACACA	1.36	2.66	1.36	2.98	1.39	2.38
TCTTTTT	0.953	-0.0255	0.968	0.0672	1.39	2.37
AACTATA	1.24	1.87	1.23	2.06	1.39	2.37
AATTTAA	1.27	2.05	1.28	2.37	1.39	2.37
TTATATG	1.05	0.598	1.06	0.791	1.39	2.37
ATACAAA	1.33	2.5	1.34	2.81	1.39	2.36
TAGCATA	1.24	1.88	1.22	1.95	1.39	2.36
TGTTTAT	1.04	0.561	1.05	0.651	1.39	2.36
ATAGGCA	1.12	1.06	1.19	1.7	1.39	2.36
AGCAAAA	1.36	2.68	1.35	2.93	1.39	2.36
AAATTAT	1.25	1.94	1.28	2.39	1.39	2.36
TACAATA	1.28	2.17	1.29	2.45	1.39	2.35
GCAGTAT	1.13	1.15	1.17	1.54	1.39	2.35
TTAAATA	1.23	1.8	1.26	2.22	1.39	2.35
CCATTTT	1.17	1.4	1.13	1.26	1.39	2.35
CCTTTTA	1.07	0.727	1.03	0.541	1.39	2.35
TATTACA	1.21	1.69	1.21	1.89	1.39	2.35
CCCGAGT	1.6	4.25	1.45	3.68	1.39	2.34
AATAAAT	1.33	2.46	1.35	2.89	1.38	2.33
AGTATAA	1.3	2.25	1.29	2.45	1.38	2.33
TTTATCC	1.07	0.748	1.04	0.583	1.38	2.33
TTTAAAT	1.15	1.26	1.17	1.54	1.38	2.33
TAATTTT	1.13	1.15	1.14	1.39	1.38	2.32
CTATTAT	1.13	1.14	1.11	1.16	1.38	2.32
CGTATAT	1.09	0.855	1.07	0.841	1.38	2.32
CCCGAGA	1.52	3.76	1.42	3.41	1.38	2.32
ATAAAAT	1.3	2.27	1.3	2.58	1.38	2.32
GGCAGAC	0.904	-0.346	1.06	0.778	1.38	2.32
ATAATTA	1.3	2.25	1.3	2.53	1.38	2.32
TTATAAC	1.14	1.21	1.13	1.28	1.38	2.31
GGCACCC	1.08	0.803	0.965	0.0463	1.38	2.31
ATATACT	1.15	1.28	1.15	1.42	1.38	2.3
TATAGCC	1.18	1.51	1.14	1.32	1.38	2.3
TTATATC	1.05	0.644	1.05	0.701	1.38	2.3
CAATTTT	1.16	1.36	1.16	1.51	1.38	2.3
TATTAAT	1.19	1.54	1.19	1.7	1.38	2.29
TTTTTTG	0.915	-0.273	0.952	-0.0546	1.38	2.29
CACATTT	1.2	1.62	1.18	1.64	1.38	2.28
TTTACAT	1.14	1.24	1.13	1.28	1.37	2.28
CATAAAA	1.34	2.53	1.33	2.76	1.37	2.28
TTTATAG	1.04	0.544	1.06	0.745	1.37	2.27
ATTAATA	1.27	2.08	1.29	2.46	1.37	2.27
TATATCC	1.16	1.34	1.11	1.13	1.37	2.27
ACTTTTA	1.08	0.799	1.09	0.944	1.37	2.27
TAGTATA	1.2	1.63	1.19	1.72	1.37	2.27
TTTTACC	1.1	0.926	1.07	0.8	1.37	2.27
GCAGCGT	0.97	0.0911	1.07	0.863	1.37	2.26
AGGCTAA	1.05	0.626	1.15	1.45	1.37	2.26
AATAACA	1.37	2.77	1.37	3.06	1.37	2.25
AGCAATA	1.33	2.48	1.32	2.66	1.37	2.25
ATTTAGC	1.16	1.34	1.11	1.1	1.37	2.25
TAATAAA	1.29	2.21	1.32	2.69	1.37	2.24
CAATAAA	1.35	2.61	1.35	2.9	1.37	2.24
CATACAT	1.26	1.98	1.23	2.01	1.37	2.24
GGGCAGG	0.767	-1.25	0.961	0.0134	1.37	2.23
TATATGA	1.1	0.964	1.1	1.08	1.37	2.23
ATATGTA	1.17	1.39	1.16	1.52	1.37	2.23
TTTTATG	1	0.293	1.01	0.355	1.37	2.23
ATACAGG	1	0.317	1.09	1.02	1.37	2.23
CAATTAT	1.25	1.94	1.25	2.14	1.37	2.23
GCACATA	1.21	1.69	1.19	1.74	1.37	2.23
CAGGCTC	0.957	0.00563	1.08	0.908	1.36	2.22
AGAAATA	1.37	2.74	1.34	2.88	1.36	2.22
CCGAGAA	1.77	5.38	1.6	4.81	1.36	2.22
CAGGCTT	0.989	0.213	1.08	0.868	1.36	2.22
CCTTGGC	0.933	-0.155	0.894	-0.487	1.36	2.22
GATATAT	1.12	1.09	1.14	1.34	1.36	2.22
GTTTTAT	1.03	0.456	1.04	0.632	1.36	2.21
TATTTAG	1.04	0.553	1.05	0.71	1.36	2.21
AATTATT	1.21	1.7	1.24	2.07	1.36	2.21
TAATTAT	1.2	1.6	1.2	1.8	1.36	2.21
AATACAA	1.36	2.64	1.36	2.96	1.36	2.2
ACATAAT	1.27	2.06	1.26	2.29	1.36	2.2
AAAAAAC	1.34	2.53	1.35	2.93	1.36	2.2
TCTTATA	1.06	0.686	1.05	0.718	1.36	2.19
AAATAAC	1.32	2.41	1.32	2.68	1.36	2.19
GCTTTTA	1.04	0.565	1.02	0.486	1.36	2.19
TATAGTA	1.19	1.56	1.18	1.62	1.36	2.19
CCATATT	1.21	1.71	1.18	1.62	1.36	2.18
CATTATT	1.19	1.56	1.17	1.61	1.36	2.18
TACTATA	1.17	1.44	1.18	1.63	1.36	2.18
CCACATA	1.24	1.88	1.2	1.84	1.36	2.17
CCTTTAT	1.07	0.786	1.04	0.635	1.36	2.17
TATACCC	1.2	1.6	1.16	1.52	1.36	2.17
ATAATTT	1.2	1.65	1.23	2.03	1.36	2.17
TGAATAT	1.18	1.49	1.17	1.59	1.35	2.17
CACTTTT	1.11	1.01	1.09	0.948	1.35	2.16
CACATTA	1.27	2.07	1.25	2.21	1.35	2.16
GCATTAT	1.14	1.2	1.11	1.15	1.35	2.16
AAAATTA	1.32	2.4	1.33	2.77	1.35	2.16
GTATTTA	1.08	0.827	1.1	1.03	1.35	2.16
TACATTT	1.16	1.32	1.16	1.47	1.35	2.16
ACACAAA	1.32	2.41	1.33	2.76	1.35	2.16
AGCAGCA	1.22	1.76	1.23	1.99	1.35	2.15
ACACACA	1.26	2	1.27	2.31	1.35	2.15
CAGGCGG	0.836	-0.8	1.03	0.532	1.35	2.15
AGCATGA	1.12	1.11	1.11	1.14	1.35	2.15
TTATCCC	1.02	0.439	1	0.332	1.35	2.15
ACCATAT	1.22	1.78	1.18	1.69	1.35	2.15
ATAGCAT	1.26	2	1.22	1.94	1.35	2.14
CATTTAA	1.23	1.84	1.22	1.93	1.35	2.14
AATACAT	1.31	2.32	1.29	2.5	1.35	2.14
AATATGC	1.23	1.84	1.2	1.81	1.35	2.14
GGCAATC	1.01	0.342	1.1	1.07	1.35	2.14
CAATACA	1.31	2.34	1.3	2.55	1.35	2.14
AAATAGC	1.29	2.19	1.25	2.2	1.35	2.13
GTATATG	1.03	0.497	1.02	0.427	1.35	2.13
CAAAACA	1.33	2.45	1.33	2.77	1.35	2.13
GCGCATA	1.08	0.847	1.09	0.973	1.35	2.12
AGCTATA	1.24	1.85	1.22	1.93	1.35	2.12
GGCATAT	1.06	0.658	1.09	0.954	1.35	2.12
CTTTTAA	1.07	0.731	1.07	0.853	1.35	2.12
GCAATAA	1.26	2	1.25	2.21	1.35	2.12
ATTTAAT	1.17	1.42	1.18	1.68	1.34	2.11
AAGCAAA	1.35	2.62	1.35	2.91	1.34	2.11
CATAAAT	1.28	2.17	1.28	2.37	1.34	2.11
TATAACC	1.21	1.69	1.18	1.63	1.34	2.11
TGCTTTT	1.03	0.468	1	0.33	1.34	2.11
GCCATAT	1.17	1.39	1.14	1.38	1.34	2.11
AACACAA	1.33	2.5	1.34	2.84	1.34	2.11
AAAATAC	1.31	2.35	1.31	2.61	1.34	2.1
TGCAATA	1.22	1.74	1.2	1.82	1.34	2.1
GTAATAT	1.16	1.35	1.17	1.54	1.34	2.1
AATAGCA	1.33	2.5	1.3	2.53	1.34	2.1
GTTATAT	1.08	0.839	1.09	0.966	1.34	2.1
TTTATTC	1.06	0.657	1.06	0.724	1.34	2.1
TACAAAA	1.29	2.24	1.31	2.59	1.34	2.09
GCATACA	1.2	1.6	1.19	1.73	1.34	2.09
GAGTATA	1.24	1.87	1.19	1.75	1.34	2.09
TTTTAGC	1.07	0.765	1.04	0.586	1.34	2.09
GTGTATA	1.1	0.954	1.08	0.877	1.34	2.09
GAAAATA	1.3	2.28	1.29	2.46	1.34	2.09
CTATAAA	1.22	1.77	1.22	1.96	1.34	2.08
AAATTAA	1.32	2.39	1.34	2.85	1.34	2.08
TACATTA	1.22	1.76	1.22	1.92	1.34	2.08
TGAAATA	1.22	1.77	1.21	1.88	1.34	2.08
AAAAGCA	1.35	2.61	1.34	2.85	1.34	2.07
CACAAAA	1.33	2.51	1.32	2.73	1.34	2.07
CTAAATA	1.24	1.9	1.23	2.01	1.34	2.07
ACTATAA	1.22	1.77	1.23	1.99	1.34	2.07
CATTTAC	1.21	1.66	1.16	1.48	1.34	2.06
ATAGCAA	1.3	2.29	1.28	2.38	1.34	2.06
CTATACA	1.22	1.72	1.17	1.58	1.34	2.06
AGTTTAT	1.17	1.39	1.16	1.47	1.34	2.06
CATACAA	1.32	2.38	1.29	2.45	1.34	2.06
ATAACAA	1.32	2.4	1.33	2.75	1.33	2.06
GCATGAC	0.936	-0.134	0.96	0.00444	1.33	2.06
ACATAAC	1.24	1.89	1.23	2.02	1.33	2.05
GGCCGTC	0.781	-1.16	0.995	0.271	1.33	2.05
CCCATAT	1.12	1.09	1.08	0.892	1.33	2.05
CCAAATA	1.28	2.14	1.25	2.17	1.33	2.05
AAAACAT	1.32	2.39	1.32	2.71	1.33	2.04
TACATAC	1.21	1.69	1.18	1.67	1.33	2.04
TTTACAA	1.17	1.45	1.17	1.57	1.33	2.04
CCTATTT	1.06	0.708	1.03	0.525	1.33	2.04
CCATTAT	1.23	1.79	1.18	1.65	1.33	2.04
TCTATTT	1.05	0.609	1.06	0.728	1.33	2.04
TTTTTCC	1.05	0.611	1.04	0.586	1.33	2.04
ACTATTT	1.09	0.87	1.1	1.03	1.33	2.03
TGCTTAT	1.07	0.75	1.07	0.83	1.33	2.03
CATAACA	1.3	2.31	1.29	2.45	1.33	2.03
ATAACAT	1.28	2.17	1.27	2.33	1.33	2.03
ATACATT	1.24	1.89	1.23	2.04	1.33	2.03
ACAAACA	1.29	2.24	1.31	2.59	1.33	2.02
ATATGCC	1.19	1.54	1.15	1.41	1.33	2.02
CTCATAT	1.11	1.03	1.09	1.02	1.33	2.02
TATTAAC	1.16	1.33	1.16	1.47	1.33	2.02
GCATAAT	1.21	1.66	1.19	1.75	1.33	2.02
TATAGAA	1.16	1.36	1.15	1.42	1.33	2.02
ACGCATA	1.17	1.39	1.18	1.64	1.33	2.02
TATAAGC	1.19	1.53	1.15	1.46	1.33	2.02
TATATTG	1.02	0.426	1.03	0.512	1.33	2.02
GCACCCA	1.1	0.933	1.03	0.534	1.33	2.02
TTTAAAA	1.17	1.44	1.18	1.66	1.33	2.02
TTATACC	1.17	1.44	1.12	1.24	1.33	2.02
TATACCA	1.22	1.73	1.18	1.67	1.33	2.02
ATTATAG	1.12	1.12	1.12	1.17	1.33	2.02
AGGCATT	1.14	1.21	1.16	1.51	1.33	2.01
CCATTTA	1.23	1.82	1.18	1.65	1.33	2.01
TCAATAT	1.15	1.25	1.17	1.6	1.33	2.01
TTTTTAG	0.974	0.118	0.978	0.139	1.33	2.01
AATTAAA	1.32	2.39	1.34	2.83	1.33	2.01
TATACAG	1.13	1.15	1.12	1.21	1.33	2.01
CAAAAAT	1.31	2.36	1.32	2.67	1.33	2.01
ATATTTC	1.13	1.13	1.12	1.22	1.33	2.01
AACAACA	1.33	2.48	1.34	2.83	1.33	2
TATGCAA	1.23	1.83	1.21	1.85	1.33	2
AGACAGG	0.931	-0.169	1.06	0.77	1.33	2
AAGAATA	1.35	2.6	1.33	2.75	1.32	2
TTCATAT	1.17	1.38	1.15	1.44	1.32	2
CAGCAAA	1.3	2.28	1.29	2.44	1.32	2
CATATTC	1.18	1.49	1.15	1.43	1.32	2
ATTTAAC	1.17	1.39	1.15	1.41	1.32	1.99
TACACAT	1.24	1.88	1.21	1.89	1.32	1.99
AAATTTT	1.16	1.38	1.18	1.63	1.32	1.99
AGAATAA	1.4	2.97	1.37	3.09	1.32	1.99
CACACAT	1.23	1.82	1.21	1.88	1.32	1.99
TTTATGC	1.07	0.772	1.05	0.651	1.32	1.99
ATACAAT	1.28	2.14	1.27	2.33	1.32	1.99
CAAACAA	1.31	2.37	1.33	2.75	1.32	1.99
ACAACAA	1.31	2.34	1.33	2.74	1.32	1.99
AACACAT	1.27	2.07	1.26	2.24	1.32	1.98
CAACAAA	1.33	2.45	1.33	2.81	1.32	1.98
AGAGGCA	1.05	0.598	1.13	1.29	1.32	1.97
CCCTATA	1.06	0.707	1.02	0.489	1.32	1.97
GCATATC	1.1	0.929	1.08	0.939	1.32	1.97
TATAAAG	1.15	1.3	1.16	1.48	1.32	1.96
TATACTA	1.16	1.37	1.15	1.45	1.32	1.96
TAGCGTT	0.94	-0.11	0.943	-0.122	1.32	1.96
TCTTTTA	0.973	0.108	0.998	0.289	1.32	1.96
ATCAGGC	0.922	-0.226	1.07	0.858	1.32	1.96
TATGCAT	1.2	1.64	1.16	1.5	1.32	1.96
AAAAGAA	1.31	2.31	1.31	2.64	1.32	1.96
TAAAAAT	1.27	2.09	1.29	2.47	1.32	1.95
AACATTA	1.27	2.07	1.25	2.19	1.32	1.95
TATGTAT	1.1	0.976	1.1	1.09	1.32	1.95
TATATCT	1.04	0.548	1.07	0.796	1.32	1.95
AATAAAC	1.3	2.25	1.3	2.52	1.32	1.95
CCCTTAT	1.02	0.432	0.974	0.11	1.32	1.95
CACTTTA	1.18	1.49	1.13	1.26	1.32	1.95
ACCTATA	1.2	1.61	1.15	1.45	1.31	1.95
AAACAAT	1.31	2.37	1.32	2.73	1.31	1.95
AAAGGCA	1.14	1.23	1.19	1.71	1.31	1.94
GGCAGCC	1.01	0.387	1.1	1.02	1.31	1.94
CACTTAT	1.16	1.33	1.13	1.27	1.31	1.94
AGCAACA	1.29	2.19	1.28	2.38	1.31	1.94
CATAGCA	1.25	1.92	1.21	1.91	1.31	1.94
TAATACA	1.27	2.09	1.25	2.2	1.31	1.94
ATAGCGT	1	0.299	1.01	0.408	1.31	1.94
AAATATG	1.18	1.5	1.17	1.6	1.31	1.94
ATAAATT	1.25	1.92	1.26	2.24	1.31	1.94
GTATAAA	1.19	1.55	1.19	1.74	1.31	1.93
AATACAC	1.3	2.31	1.27	2.32	1.31	1.93
GTATTAT	1.08	0.818	1.07	0.862	1.31	1.93
TAGCGTA	1.03	0.5	1.03	0.513	1.31	1.93
TATGTAA	1.15	1.29	1.15	1.43	1.31	1.93
CAAATTA	1.29	2.23	1.3	2.55	1.31	1.93
ACAAAAT	1.29	2.23	1.31	2.6	1.31	1.93
CACACAA	1.29	2.2	1.28	2.39	1.31	1.93
TACTTAT	1.11	1.04	1.12	1.19	1.31	1.93
AACCCGA	1.47	3.4	1.38	3.12	1.31	1.92
AACAAAT	1.32	2.4	1.32	2.68	1.31	1.92
AACATAC	1.25	1.96	1.23	2.06	1.31	1.92
TAAACAA	1.29	2.21	1.3	2.55	1.31	1.92
TATTTTG	1.01	0.381	0.995	0.27	1.31	1.92
ATTAAAA	1.28	2.15	1.3	2.53	1.31	1.92
CCTTATT	1.07	0.737	1.04	0.576	1.31	1.92
AAAAAAG	1.28	2.12	1.3	2.55	1.31	1.92
GCAAAAT	1.23	1.81	1.22	1.95	1.31	1.92
ATTTATC	1.06	0.674	1.07	0.803	1.31	1.92
CAATAAT	1.29	2.23	1.28	2.4	1.31	1.92
CAACACA	1.28	2.11	1.28	2.43	1.31	1.91
TTTTTCA	1.06	0.718	1.06	0.722	1.31	1.91
ATCATAT	1.13	1.15	1.12	1.22	1.31	1.91
TAAATTA	1.23	1.84	1.26	2.22	1.31	1.91
TTATTAC	1.12	1.12	1.1	1.05	1.31	1.9
ACTTATT	1.09	0.862	1.1	1.06	1.31	1.9
GGCAAAT	1.07	0.742	1.12	1.23	1.31	1.9
AAAACAC	1.31	2.33	1.29	2.46	1.31	1.9
TAGCAAA	1.27	2.06	1.25	2.15	1.31	1.9
AGAAACA	1.36	2.66	1.34	2.81	1.31	1.9
GAGAATA	1.45	3.29	1.37	3.07	1.31	1.9
ACATTAA	1.26	2.03	1.26	2.23	1.31	1.89
GCCTTTT	1.01	0.381	0.985	0.194	1.3	1.89
GGCAATA	1.07	0.736	1.1	1.09	1.3	1.89
AAGAAAA	1.36	2.64	1.36	3.01	1.3	1.89
AAACAGG	1.03	0.503	1.12	1.23	1.3	1.89
TACACAA	1.27	2.07	1.27	2.31	1.3	1.88
GCAACAA	1.22	1.75	1.24	2.07	1.3	1.88
AGCAAAT	1.3	2.27	1.28	2.37	1.3	1.88
ATAAGCA	1.3	2.26	1.26	2.29	1.3	1.88
ATATAGG	0.965	0.0586	0.983	0.179	1.3	1.88
TGCACCC	1.09	0.888	1.02	0.483	1.3	1.88
ATAATAC	1.26	1.99	1.24	2.1	1.3	1.87
AATTTAC	1.21	1.71	1.2	1.78	1.3	1.87
CACAACA	1.28	2.17	1.28	2.4	1.3	1.87
AACATTT	1.2	1.59	1.18	1.64	1.3	1.87
ATCTATA	1.14	1.2	1.14	1.34	1.3	1.87
GGCAAAA	1.11	0.995	1.16	1.5	1.3	1.87
AACCATA	1.29	2.22	1.26	2.24	1.3	1.87
GCAATTT	1.14	1.23	1.13	1.31	1.3	1.87
GCAAACA	1.22	1.73	1.23	2.06	1.3	1.86
TATTAGC	1.16	1.35	1.12	1.18	1.3	1.86
TCCATAT	1.23	1.84	1.17	1.59	1.3	1.86
CACATAC	1.2	1.64	1.19	1.69	1.3	1.86
AATAATT	1.28	2.11	1.28	2.37	1.3	1.86
ATTTACC	1.18	1.47	1.14	1.37	1.3	1.86
CATTACA	1.27	2.09	1.23	2.04	1.3	1.86
TACTTTT	1.05	0.609	1.05	0.645	1.3	1.86
GCAGGCT	0.869	-0.576	1.01	0.401	1.3	1.86
AAAGCAT	1.28	2.16	1.25	2.17	1.3	1.85
TTAATAA	1.22	1.76	1.24	2.09	1.3	1.85
AAATGCA	1.33	2.49	1.29	2.49	1.3	1.85
AGGCACA	1.12	1.1	1.15	1.42	1.3	1.84
AGTTTTT	1.12	1.11	1.13	1.26	1.3	1.84
AGGCCGC	0.927	-0.193	1.05	0.66	1.3	1.84
TGTATTT	1.02	0.446	1.04	0.602	1.3	1.84
CAGCACA	1.26	1.99	1.24	2.1	1.3	1.84
TATGCCC	1.16	1.34	1.14	1.37	1.3	1.84
AAAGCAA	1.33	2.49	1.33	2.77	1.3	1.84
TCATATT	1.1	0.937	1.1	1.02	1.3	1.84
TATAATG	1.13	1.15	1.12	1.24	1.3	1.84
AAAATAG	1.24	1.86	1.25	2.16	1.29	1.83
GCAGGCC	0.952	-0.0308	1.06	0.735	1.29	1.83
GCAACAT	1.17	1.42	1.17	1.55	1.29	1.83
ACACATT	1.22	1.75	1.2	1.82	1.29	1.83
ACACTAT	1.17	1.42	1.16	1.5	1.29	1.83
GAAATAA	1.29	2.24	1.28	2.43	1.29	1.83
AGCTTAT	1.16	1.32	1.14	1.36	1.29	1.83
ATTCATA	1.25	1.95	1.23	2	1.29	1.83
CAGGCCC	1.03	0.503	1.1	1.07	1.29	1.82
ACAATTA	1.27	2.08	1.28	2.37	1.29	1.82
AACAGCA	1.3	2.29	1.29	2.47	1.29	1.82
ATAAAAC	1.26	2.02	1.25	2.17	1.29	1.82
ACACAAT	1.26	2	1.25	2.2	1.29	1.82
CCCTTTT	0.969	0.0851	0.936	-0.17	1.29	1.82
ATATTCC	1.22	1.73	1.17	1.58	1.29	1.82
CAAATTT	1.23	1.78	1.21	1.86	1.29	1.82
TCACATA	1.18	1.47	1.18	1.65	1.29	1.82
AAAATTT	1.23	1.83	1.24	2.08	1.29	1.81
TATTTGC	1.1	0.977	1.06	0.781	1.29	1.81
TTTAATT	1.11	1.03	1.12	1.22	1.29	1.81
GTAAATA	1.22	1.75	1.22	1.92	1.29	1.81
ACAACAT	1.26	1.99	1.25	2.15	1.29	1.81
ACTAATA	1.23	1.8	1.23	1.99	1.29	1.8
GCACAAA	1.25	1.97	1.23	2.06	1.29	1.8
AAGCACA	1.3	2.29	1.29	2.48	1.29	1.8
AAAAAGC	1.3	2.29	1.28	2.41	1.29	1.8
TCATTTT	1.03	0.477	1.02	0.478	1.29	1.8
ACAGCAT	1.25	1.95	1.22	1.94	1.29	1.8
CCCAATA	1.14	1.18	1.11	1.16	1.29	1.8
TAACAAA	1.3	2.27	1.3	2.57	1.29	1.8
TATCCCC	0.935	-0.139	0.943	-0.116	1.29	1.79
TAAATAC	1.23	1.78	1.22	1.94	1.29	1.79
TATTATG	1.06	0.682	1.06	0.749	1.29	1.79
AATATTC	1.19	1.52	1.18	1.63	1.29	1.79
TAAAACA	1.27	2.05	1.28	2.37	1.29	1.79
AAGCATG	1.13	1.17	1.13	1.26	1.29	1.79
TCATTTA	1.09	0.896	1.08	0.928	1.29	1.79
GCAGAAA	1.19	1.57	1.22	1.97	1.29	1.79
TAACACA	1.28	2.13	1.25	2.2	1.29	1.79
AGCCATA	1.28	2.18	1.24	2.12	1.29	1.79
ATATTAG	1.1	0.955	1.1	1.08	1.29	1.79
GCTATTT	1.05	0.65	1.03	0.524	1.29	1.78
AGGCACC	1	0.289	1.01	0.379	1.29	1.78
CTTAATA	1.15	1.31	1.16	1.49	1.29	1.78
TTTACAC	1.13	1.17	1.1	1.03	1.28	1.78
ATTTTTC	1.04	0.563	1.05	0.648	1.28	1.78
CACTATT	1.18	1.46	1.14	1.34	1.28	1.78
TTAAAAA	1.25	1.91	1.26	2.25	1.28	1.78
CGCAATA	1.18	1.45	1.16	1.52	1.28	1.78
CATAATT	1.26	2.03	1.23	2.02	1.28	1.78
CTATAAT	1.2	1.61	1.19	1.7	1.28	1.78
TTTATGT	0.991	0.23	1	0.334	1.28	1.78
ACAAAAC	1.26	2.02	1.26	2.24	1.28	1.78
ATAGCCA	1.24	1.9	1.22	1.94	1.28	1.77
AGCACAA	1.31	2.32	1.3	2.51	1.28	1.77
TACAACA	1.25	1.92	1.25	2.15	1.28	1.77
TAAATTT	1.17	1.41	1.18	1.65	1.28	1.77
AAAAATT	1.28	2.18	1.3	2.58	1.28	1.77
ATAGTAT	1.19	1.54	1.18	1.66	1.28	1.76
ATAAACC	1.27	2.1	1.24	2.08	1.28	1.76
ATAGAAA	1.26	2.05	1.26	2.21	1.28	1.76
GAATAAA	1.3	2.25	1.28	2.43	1.28	1.76
CACAAAT	1.28	2.14	1.27	2.31	1.28	1.76
GGTATAT	1.04	0.538	1.04	0.613	1.28	1.76
TACAAAT	1.26	1.99	1.25	2.18	1.28	1.76
CATTAAA	1.29	2.23	1.27	2.36	1.28	1.76
GCAGTAA	1.17	1.43	1.19	1.76	1.28	1.76
TATTACC	1.18	1.49	1.13	1.3	1.28	1.76
TAATAAT	1.24	1.88	1.26	2.21	1.28	1.76
CCTATAA	1.18	1.47	1.14	1.33	1.28	1.76
CATACAC	1.23	1.79	1.21	1.85	1.28	1.76
TAGAAAA	1.26	2.01	1.25	2.21	1.28	1.76
GTATAAT	1.13	1.16	1.14	1.36	1.28	1.76
ACAATTT	1.2	1.62	1.2	1.81	1.28	1.76
AGGGCAG	0.824	-0.875	0.998	0.293	1.28	1.76
AAAGAAA	1.32	2.44	1.33	2.75	1.28	1.76
ATGCAAA	1.28	2.14	1.26	2.25	1.28	1.75
GCAATTA	1.21	1.71	1.21	1.87	1.28	1.75
GCACATT	1.17	1.39	1.13	1.27	1.28	1.75
TTAATTT	1.12	1.11	1.13	1.3	1.28	1.75
GTCCCAC	0.877	-0.525	0.907	-0.386	1.28	1.75
CTGCATA	1.08	0.835	1.04	0.639	1.28	1.75
AACTTAT	1.16	1.34	1.15	1.4	1.28	1.75
ATATGAA	1.2	1.63	1.19	1.73	1.28	1.74
CATATCA	1.17	1.4	1.15	1.44	1.28	1.74
GTATACA	1.16	1.37	1.15	1.45	1.28	1.74
AGCATAC	1.23	1.84	1.21	1.86	1.28	1.74
AGTAATA	1.32	2.38	1.31	2.6	1.28	1.74
AATTACA	1.32	2.39	1.29	2.5	1.28	1.74
ACAATAC	1.25	1.95	1.24	2.12	1.28	1.74
CAAGGCA	1.07	0.743	1.12	1.2	1.28	1.74
TAATTAA	1.26	1.99	1.27	2.34	1.28	1.74
AATATGT	1.14	1.23	1.13	1.29	1.28	1.74
ATACTAT	1.2	1.6	1.17	1.6	1.28	1.74
ACATGCA	1.23	1.84	1.21	1.89	1.28	1.74
GAGAAAA	1.38	2.82	1.34	2.85	1.28	1.74
CTTATAC	1.11	1	1.06	0.743	1.28	1.74
CCAATAA	1.29	2.2	1.27	2.3	1.28	1.73
CATATGC	1.19	1.57	1.15	1.44	1.28	1.73
TTTAACA	1.16	1.35	1.15	1.41	1.28	1.73
ACCAATA	1.27	2.09	1.24	2.12	1.28	1.73
AGTATAG	1.15	1.26	1.11	1.15	1.28	1.73
TGCTATA	1.14	1.22	1.11	1.15	1.28	1.73
TACTTTA	1.12	1.11	1.1	1.07	1.28	1.73
TACCCGA	1.45	3.25	1.33	2.8	1.28	1.73
TATTATC	1.03	0.481	1.06	0.727	1.27	1.73
AGGCTAG	0.91	-0.309	1.06	0.724	1.27	1.73
GAATTTA	1.21	1.65	1.18	1.64	1.27	1.73
GGCAATT	1.06	0.67	1.09	0.961	1.27	1.73
ATTACAT	1.21	1.68	1.21	1.86	1.27	1.72
CTTTTAC	1.04	0.54	1.02	0.459	1.27	1.72
CAGAATA	1.35	2.63	1.31	2.61	1.27	1.72
TATCTAT	1.07	0.742	1.08	0.926	1.27	1.72
TATACCT	1.16	1.32	1.11	1.15	1.27	1.72
TCCCGAG	1.49	3.52	1.39	3.25	1.27	1.72
CAAGCAT	1.23	1.81	1.21	1.85	1.27	1.72
CATAGCC	1.19	1.53	1.16	1.51	1.27	1.72
AAAAGTA	1.3	2.26	1.29	2.48	1.27	1.72
CATAAAC	1.25	1.94	1.22	1.95	1.27	1.72
ATAAAGC	1.25	1.97	1.23	2.03	1.27	1.71
CAAATAC	1.25	1.94	1.24	2.1	1.27	1.71
CTCTATA	1.1	0.931	1.05	0.687	1.27	1.71
TATACTT	1.11	1.02	1.09	1.01	1.27	1.71
TTAAAAT	1.18	1.49	1.2	1.77	1.27	1.71
CAATTAA	1.29	2.23	1.29	2.48	1.27	1.71
CATATCC	1.16	1.32	1.11	1.11	1.27	1.71
CAAACAT	1.25	1.94	1.23	2.04	1.27	1.71
TGCATAA	1.19	1.54	1.17	1.56	1.27	1.71
AGTTATA	1.22	1.76	1.2	1.79	1.27	1.7
ATATCAA	1.19	1.53	1.19	1.74	1.27	1.7
ATATCCC	1.09	0.906	1.07	0.82	1.27	1.7
CACTACA	1.23	1.79	1.2	1.77	1.27	1.7
CCTATTA	1.13	1.14	1.1	1.02	1.27	1.7
ATACTTA	1.18	1.47	1.18	1.63	1.27	1.7
AGTAAAA	1.34	2.52	1.32	2.73	1.27	1.7
TAAAGCA	1.27	2.05	1.25	2.15	1.27	1.7
ACAAGCA	1.25	1.94	1.27	2.29	1.27	1.7
CCAAAAA	1.29	2.21	1.27	2.33	1.27	1.7
AGATATA	1.19	1.57	1.2	1.79	1.27	1.7
GCACCCG	1.11	1.03	1.03	0.566	1.27	1.69
ATGAATA	1.27	2.1	1.24	2.13	1.27	1.69
TTATTTG	0.975	0.124	0.977	0.134	1.27	1.69
ACTACAT	1.19	1.55	1.16	1.51	1.27	1.69
CTATATC	1.08	0.788	1.05	0.715	1.27	1.69
AGTATAC	1.22	1.73	1.19	1.75	1.27	1.69
ACAGCAA	1.28	2.13	1.28	2.38	1.27	1.69
GCATAGA	1.11	1	1.1	1.03	1.27	1.69
CCACACA	1.2	1.64	1.18	1.68	1.27	1.68
ATATCCA	1.23	1.83	1.19	1.72	1.27	1.68
AATAAAG	1.23	1.82	1.24	2.11	1.27	1.68
TTTAGCA	1.14	1.22	1.11	1.11	1.27	1.68
TATAGTG	1.05	0.596	1.03	0.519	1.27	1.68
CCCGAGC	1.38	2.81	1.31	2.59	1.27	1.68
TTTATCA	1.06	0.696	1.05	0.702	1.27	1.68
AGCATTT	1.2	1.61	1.16	1.47	1.27	1.68
AATAGAA	1.24	1.87	1.23	2.02	1.27	1.68
AAACATT	1.26	2.01	1.24	2.13	1.27	1.68
CGCTTTT	1.03	0.473	1.01	0.399	1.27	1.67
TATAAGT	1.14	1.24	1.15	1.4	1.27	1.67
AATATCA	1.23	1.78	1.23	2	1.27	1.67
TTATGTA	1.06	0.697	1.05	0.716	1.27	1.67
TATAGCT	1.12	1.08	1.1	1.04	1.26	1.67
ACACAAC	1.21	1.7	1.21	1.89	1.26	1.67
GTTATTT	1.04	0.534	1.06	0.734	1.26	1.67
ATATACG	1.06	0.703	1.08	0.881	1.26	1.67
AGAAAAT	1.32	2.41	1.29	2.48	1.26	1.67
AATTAAT	1.26	2.04	1.28	2.41	1.26	1.67
GCATATG	1.06	0.657	1.04	0.639	1.26	1.67
GCAGCAC	1.09	0.873	1.11	1.13	1.26	1.67
TAAACAT	1.22	1.77	1.21	1.9	1.26	1.66
GCAGCTT	1.05	0.638	1.08	0.877	1.26	1.66
ATACAAC	1.23	1.8	1.22	1.96	1.26	1.66
ATGCACA	1.26	2.03	1.23	2.02	1.26	1.66
CGTTTTT	0.98	0.155	0.975	0.122	1.26	1.66
CAAAGCA	1.26	1.99	1.25	2.14	1.26	1.66
TTTTTGC	1	0.305	0.983	0.178	1.26	1.66
GAAAAAT	1.26	2.03	1.26	2.27	1.26	1.66
CAAGTAT	1.22	1.74	1.2	1.83	1.26	1.66
CATTAAT	1.25	1.95	1.23	1.99	1.26	1.66
CATGCAA	1.25	1.96	1.23	2.04	1.26	1.66
CCATACA	1.27	2.07	1.23	2	1.26	1.66
TTATTCA	1.12	1.05	1.12	1.23	1.26	1.66
ACTATAC	1.16	1.38	1.14	1.38	1.26	1.66
CACACTA	1.19	1.56	1.17	1.59	1.26	1.65
ATAACCC	1.21	1.65	1.17	1.57	1.26	1.65
AGCACAT	1.24	1.85	1.21	1.84	1.26	1.65
CAGAAAA	1.34	2.57	1.31	2.61	1.26	1.65
CATGTAT	1.15	1.31	1.14	1.33	1.26	1.65
ATATCTA	1.12	1.07	1.12	1.23	1.26	1.65
TCTTTAT	0.971	0.0977	0.983	0.183	1.26	1.65
TATGTTT	1.06	0.713	1.06	0.737	1.26	1.65
ACACTAA	1.24	1.86	1.22	1.96	1.26	1.65
CAACAAT	1.28	2.13	1.26	2.24	1.26	1.65
ATATTGC	1.13	1.14	1.1	1.05	1.26	1.65
TAGAATA	1.24	1.87	1.21	1.84	1.26	1.65
ATAGCCT	1.16	1.35	1.09	1.01	1.26	1.64
AATGCAA	1.3	2.31	1.28	2.42	1.26	1.64
CATGCAT	1.21	1.66	1.17	1.61	1.26	1.64
ACTAAAA	1.26	1.98	1.26	2.24	1.26	1.64
GAATTAT	1.2	1.59	1.19	1.7	1.26	1.64
CGAGAAA	1.54	3.85	1.43	3.55	1.26	1.64
GCAGTTT	1.09	0.87	1.09	0.984	1.26	1.64
TTACAAA	1.23	1.82	1.22	1.94	1.26	1.64
TTCTTTT	1.01	0.369	1.03	0.555	1.26	1.64
AAAATGC	1.29	2.21	1.25	2.14	1.26	1.64
AAATACC	1.28	2.14	1.25	2.15	1.26	1.63
AACTAAA	1.26	2.04	1.28	2.36	1.26	1.63
AAACAAC	1.26	2	1.27	2.3	1.26	1.63
CCACTAT	1.15	1.31	1.13	1.28	1.26	1.63
CACAGCA	1.25	1.91	1.22	1.93	1.26	1.63
AGCATTA	1.23	1.81	1.2	1.81	1.26	1.63
CAATAAC	1.26	2.01	1.24	2.11	1.26	1.63
CCTAATA	1.16	1.34	1.13	1.31	1.26	1.63
AAAAACC	1.29	2.23	1.27	2.3	1.26	1.63
TTATAGT	1.1	0.926	1.09	0.988	1.26	1.63
AATTTAG	1.13	1.14	1.11	1.14	1.26	1.63
GCAGCAG	1.02	0.393	1.1	1.06	1.26	1.63
ATTACAA	1.27	2.05	1.25	2.18	1.26	1.63
ATTAAAT	1.22	1.75	1.25	2.16	1.26	1.63
TACAGCA	1.25	1.96	1.22	1.95	1.26	1.63
GGGCAGC	0.843	-0.754	1	0.331	1.26	1.62
ACATATC	1.13	1.13	1.12	1.18	1.26	1.62
ATTTTAG	1.05	0.602	1.04	0.583	1.26	1.62
AGTATTT	1.15	1.29	1.13	1.28	1.26	1.62
ATACAGC	1.22	1.77	1.19	1.75	1.26	1.62
CAAAAAC	1.26	2.03	1.26	2.27	1.26	1.62
TATTCAT	1.14	1.22	1.13	1.31	1.26	1.62
ATAACCA	1.26	2.01	1.23	2.03	1.26	1.62
AAACCAA	1.31	2.37	1.3	2.58	1.26	1.62
CCAATTT	1.18	1.46	1.13	1.25	1.26	1.62
GCAGCTA	1.09	0.892	1.12	1.18	1.26	1.62
ACCAGGC	0.981	0.163	1.09	0.976	1.25	1.62
ACATACC	1.21	1.67	1.16	1.54	1.25	1.61
ACTATTA	1.15	1.25	1.15	1.4	1.25	1.61
AAACTAT	1.22	1.74	1.22	1.94	1.25	1.61
TTTTTCT	0.95	-0.0434	0.96	0.00743	1.25	1.61
AATACAG	1.19	1.54	1.21	1.85	1.25	1.61
AATTAAC	1.25	1.94	1.25	2.15	1.25	1.61
ATTAACC	1.21	1.71	1.17	1.6	1.25	1.61
ACACAGC	1.19	1.57	1.19	1.73	1.25	1.61
TTTACCC	1.11	1.02	1.06	0.745	1.25	1.61
TTTAACC	1.13	1.16	1.1	1.02	1.25	1.61
CCGCATA	1.11	1.02	1.09	0.985	1.25	1.61
CGAATAT	1.18	1.49	1.15	1.44	1.25	1.61
AACACAC	1.26	1.98	1.24	2.1	1.25	1.61
ATAACAC	1.25	1.93	1.23	2.05	1.25	1.6
TATAATC	1.09	0.864	1.11	1.13	1.25	1.6
TATAGAG	1.08	0.825	1.06	0.731	1.25	1.6
ATAAGTA	1.24	1.9	1.25	2.16	1.25	1.6
CACTAAA	1.27	2.08	1.23	2.04	1.25	1.6
CTTTACA	1.11	1.02	1.08	0.923	1.25	1.6
AAATGTA	1.22	1.74	1.2	1.83	1.25	1.6
TACACAC	1.2	1.62	1.18	1.63	1.25	1.6
GCTATAA	1.17	1.38	1.15	1.45	1.25	1.6
TGCTTTA	1.07	0.726	1.05	0.677	1.25	1.6
TAAATAG	1.17	1.42	1.17	1.56	1.25	1.6
TGTTTTA	1.02	0.445	1.05	0.668	1.25	1.6
AATAGTA	1.26	1.99	1.24	2.1	1.25	1.6
CAAGCAA	1.27	2.09	1.28	2.41	1.25	1.6
ACTCATA	1.17	1.39	1.14	1.37	1.25	1.6
AATGCAT	1.25	1.97	1.22	1.97	1.25	1.6
AAGTAAA	1.31	2.34	1.3	2.57	1.25	1.6
CTAAAAA	1.25	1.96	1.24	2.07	1.25	1.59
CCACAAA	1.25	1.92	1.22	1.94	1.25	1.59
ATAACTA	1.21	1.7	1.22	1.97	1.25	1.59
GAAAACA	1.28	2.15	1.27	2.31	1.25	1.59
CGCTCCC	0.828	-0.852	0.849	-0.818	1.25	1.59
TTTATCT	0.964	0.0487	0.99	0.233	1.25	1.59
AAAACCA	1.33	2.47	1.3	2.55	1.25	1.59
TTAATTA	1.18	1.48	1.2	1.79	1.25	1.59
TACCATA	1.25	1.93	1.2	1.82	1.25	1.59
AAATAGA	1.22	1.73	1.22	1.93	1.25	1.59
TGGCACC	0.961	0.0282	0.906	-0.394	1.25	1.59
CCATAAA	1.29	2.2	1.24	2.1	1.25	1.59
TATTCAC	1.14	1.24	1.13	1.28	1.25	1.59
AATGTAT	1.17	1.41	1.15	1.46	1.25	1.59
GCACCCT	1.04	0.525	0.985	0.195	1.25	1.59
TACATAG	1.13	1.16	1.12	1.18	1.25	1.59
TATGCCT	1.12	1.09	1.05	0.652	1.25	1.58
AGTTTTA	1.16	1.35	1.14	1.37	1.25	1.58
CAGGCCT	0.971	0.0984	1.01	0.388	1.25	1.58
GACATAT	1.05	0.653	1.08	0.895	1.25	1.58
GTATGCA	1.12	1.08	1.11	1.13	1.25	1.58
GCGTATA	1.03	0.467	1.04	0.592	1.25	1.58
TTTAAAC	1.11	1.04	1.11	1.1	1.25	1.58
CCTTGCA	1.09	0.879	1.03	0.529	1.25	1.58
CCCATTA	1.15	1.31	1.09	0.996	1.25	1.58
AAATAAG	1.24	1.85	1.24	2.08	1.25	1.58
AAAAAGA	1.24	1.9	1.25	2.19	1.25	1.58
CGCTATA	1.11	1.05	1.09	0.976	1.25	1.58
AGAGAAA	1.36	2.7	1.33	2.76	1.25	1.58
AGCCCGA	1.45	3.27	1.36	3.03	1.25	1.58
GCAGCGC	1.01	0.355	1.09	0.949	1.25	1.58
ACACTTA	1.17	1.39	1.15	1.39	1.25	1.58
ACAAATT	1.26	1.98	1.26	2.24	1.25	1.58
TCTATTA	1.1	0.935	1.1	1.05	1.25	1.57
ATAGCCC	1.18	1.49	1.14	1.37	1.25	1.57
CGCATAA	1.16	1.36	1.15	1.43	1.25	1.57
GCATGTA	1.09	0.913	1.07	0.852	1.25	1.57
TGTGTAT	1.05	0.596	1.01	0.409	1.25	1.57
TATCATA	1.12	1.1	1.13	1.25	1.25	1.57
TTCTTAT	1.07	0.779	1.05	0.664	1.25	1.57
CTATAAC	1.16	1.35	1.13	1.3	1.25	1.57
AGCTTTA	1.15	1.31	1.13	1.25	1.25	1.57
CTACACA	1.19	1.56	1.17	1.6	1.25	1.57
ACCCGAA	1.43	3.11	1.33	2.76	1.25	1.57
CTCAATA	1.16	1.36	1.15	1.43	1.25	1.57
GCTAATA	1.18	1.5	1.17	1.55	1.25	1.57
GCCTTAT	1.05	0.644	1.03	0.5	1.25	1.57
TTACACA	1.19	1.55	1.18	1.65	1.25	1.57
TTTACCA	1.12	1.07	1.1	1.07	1.25	1.56
AAACAGC	1.26	2	1.23	2.06	1.25	1.56
AAACTAA	1.26	2.03	1.27	2.32	1.24	1.56
TATTTCA	1.14	1.21	1.13	1.3	1.24	1.56
ATGCAAT	1.25	1.98	1.22	1.93	1.24	1.56
AACATAG	1.18	1.47	1.18	1.63	1.24	1.56
CGCTTAT	1.07	0.78	1.03	0.519	1.24	1.56
TAAAGAA	1.24	1.88	1.23	2	1.24	1.56
TATATGG	0.949	-0.0507	0.947	-0.0875	1.24	1.55
TAGCATG	1.06	0.695	1.05	0.645	1.24	1.55
TAAGCAA	1.27	2.09	1.25	2.15	1.24	1.55
TAATAAC	1.22	1.76	1.2	1.81	1.24	1.55
CTAATAA	1.22	1.76	1.22	1.97	1.24	1.55
ACCTTAT	1.1	0.951	1.07	0.852	1.24	1.55
GCACAAT	1.2	1.62	1.19	1.7	1.24	1.55
CATACTA	1.21	1.69	1.18	1.68	1.24	1.55
ACAGTAT	1.2	1.59	1.17	1.58	1.24	1.55
CTTAAAT	1.14	1.2	1.13	1.31	1.24	1.55
TTTTAGT	1.03	0.467	1.01	0.357	1.24	1.55
ATGGCAG	1	0.31	1.08	0.941	1.24	1.55
TACACTA	1.18	1.46	1.16	1.53	1.24	1.55
TAATAGC	1.21	1.67	1.17	1.58	1.24	1.54
AACACTA	1.23	1.8	1.21	1.89	1.24	1.54
CAGGCGT	0.895	-0.405	1.03	0.56	1.24	1.54
CAGTAAA	1.3	2.3	1.28	2.37	1.24	1.54
AAAGTAT	1.23	1.81	1.22	1.97	1.24	1.54
GCAAATT	1.2	1.59	1.18	1.67	1.24	1.54
ACAACAC	1.23	1.79	1.23	2.03	1.24	1.54
ATTATGC	1.16	1.32	1.13	1.24	1.24	1.54
AGCCACA	1.22	1.76	1.21	1.91	1.24	1.54
TGTTATA	1.1	0.924	1.09	0.997	1.24	1.54
AACAAAC	1.25	1.92	1.25	2.18	1.24	1.54
TTATGCA	1.16	1.38	1.12	1.18	1.24	1.54
CCCTTTA	1.01	0.334	0.973	0.102	1.24	1.54
ACATATG	1.14	1.2	1.13	1.24	1.24	1.53
TGCAAAA	1.22	1.73	1.2	1.82	1.24	1.53
AAATATC	1.19	1.55	1.17	1.6	1.24	1.53
TTATTTC	1.05	0.62	1.05	0.691	1.24	1.53
ATGTTTT	1.09	0.869	1.08	0.935	1.24	1.53
AGAATTA	1.34	2.57	1.31	2.65	1.24	1.53
CAGCGCA	1.12	1.07	1.14	1.32	1.24	1.53
ATACACT	1.18	1.47	1.16	1.51	1.24	1.53
GTGTTTT	1.02	0.412	1.03	0.495	1.24	1.53
AGCAGTA	1.21	1.67	1.2	1.79	1.24	1.53
AAATTAC	1.28	2.16	1.25	2.2	1.24	1.53
TATGCCA	1.16	1.35	1.15	1.4	1.24	1.53
AGCATAG	1.14	1.19	1.14	1.32	1.24	1.53
CGAGAAT	1.59	4.2	1.45	3.7	1.24	1.53
GCCTATA	1.09	0.87	1.08	0.871	1.24	1.53
CAGCTTA	1.18	1.48	1.15	1.4	1.24	1.53
AAAACCC	1.2	1.62	1.17	1.6	1.24	1.52
TTGCATA	1.15	1.31	1.12	1.2	1.24	1.52
ACATAGA	1.16	1.34	1.15	1.45	1.24	1.52
ATATCAC	1.16	1.37	1.16	1.51	1.24	1.52
ATGTTTA	1.12	1.08	1.11	1.13	1.24	1.52
CAGTTTA	1.21	1.65	1.17	1.59	1.24	1.52
GTAAAAA	1.24	1.86	1.24	2.09	1.24	1.52
ACATTAC	1.21	1.66	1.17	1.61	1.24	1.52
AACCAAA	1.29	2.2	1.28	2.4	1.24	1.52
CTTTAAT	1.1	0.974	1.09	0.973	1.24	1.52
TAAGCAT	1.21	1.71	1.17	1.59	1.24	1.52
TTTTGCA	1.09	0.871	1.05	0.707	1.24	1.52
ATATTGA	1.07	0.761	1.07	0.833	1.24	1.52
ATAATGC	1.23	1.85	1.2	1.78	1.24	1.52
TATAACG	1.03	0.521	1.04	0.608	1.24	1.51
TTTTTGA	0.964	0.0494	0.975	0.121	1.24	1.51
TAAAATT	1.22	1.73	1.21	1.84	1.24	1.51
GAAACAA	1.26	2.04	1.26	2.26	1.24	1.51
GCACACA	1.19	1.56	1.18	1.62	1.24	1.51
ACCCATA	1.17	1.43	1.12	1.2	1.24	1.51
ATAGCAG	1.12	1.06	1.11	1.13	1.24	1.51
ATTAACA	1.26	1.99	1.25	2.16	1.24	1.51
AGTATTA	1.23	1.79	1.2	1.77	1.24	1.51
GCAAGCA	1.14	1.22	1.18	1.67	1.24	1.51
CTATAGC	1.13	1.13	1.1	1.06	1.24	1.51
AACCACA	1.26	2.03	1.23	2.05	1.23	1.51
CTTTTTC	0.985	0.192	0.989	0.224	1.23	1.5
TATGGCA	1.14	1.21	1.11	1.11	1.23	1.5
TAACAAT	1.25	1.97	1.25	2.16	1.23	1.5
CAACTAT	1.19	1.57	1.16	1.52	1.23	1.5
ACGTATA	1.11	1.01	1.11	1.09	1.23	1.5
TAATGCA	1.25	1.92	1.21	1.86	1.23	1.5
CAGCAAT	1.24	1.88	1.22	1.97	1.23	1.5
GCATGCA	1.11	1.02	1.13	1.27	1.23	1.5
CACCCGA	1.29	2.18	1.21	1.91	1.23	1.5
AGCGCAT	1.14	1.22	1.12	1.21	1.23	1.5
TTATAAG	1.09	0.871	1.08	0.893	1.23	1.5
CTTTAAA	1.13	1.13	1.11	1.16	1.23	1.5
GTTTTTG	0.895	-0.405	0.907	-0.39	1.23	1.5
CTTATAG	1.07	0.739	1.04	0.585	1.23	1.5
TGCTCCC	0.867	-0.59	0.88	-0.59	1.23	1.5
GGCATAA	1.08	0.79	1.11	1.12	1.23	1.5
AACTACA	1.24	1.89	1.24	2.1	1.23	1.5
GCCTTGG	0.943	-0.0878	0.931	-0.211	1.23	1.5
CCCATTT	1.08	0.851	1.03	0.521	1.23	1.5
TTTTACT	1.01	0.387	1.01	0.355	1.23	1.49
AGTATGC	1.17	1.42	1.15	1.41	1.23	1.49
TTATGCC	1.1	0.925	1.07	0.852	1.23	1.49
ATAGCTA	1.23	1.78	1.19	1.74	1.23	1.49
GCGCAAA	1.1	0.974	1.11	1.13	1.23	1.49
ATATCAT	1.12	1.1	1.12	1.18	1.23	1.49
CGCAAAA	1.2	1.6	1.18	1.69	1.23	1.49
TCATTAT	1.07	0.727	1.07	0.86	1.23	1.49
CACCATA	1.21	1.65	1.15	1.46	1.23	1.49
TATACGC	1.1	0.947	1.07	0.852	1.23	1.49
CTCATTT	1.05	0.636	1.03	0.495	1.23	1.49
TATTCAA	1.17	1.45	1.17	1.55	1.23	1.49
AATAACC	1.27	2.05	1.22	1.97	1.23	1.49
GTACATA	1.13	1.18	1.14	1.33	1.23	1.48
ACTTTAA	1.14	1.24	1.13	1.24	1.23	1.48
TAGCGCA	1.09	0.908	1.07	0.839	1.23	1.48
CTACAAA	1.22	1.73	1.21	1.89	1.23	1.48
TCCAATA	1.25	1.94	1.21	1.89	1.23	1.48
CATAGAA	1.23	1.82	1.19	1.76	1.23	1.48
AAAACAG	1.21	1.7	1.24	2.07	1.23	1.48
ACTAAAT	1.21	1.67	1.2	1.84	1.23	1.48
GAATTTT	1.13	1.12	1.1	1.08	1.23	1.48
TGCATTT	1.1	0.944	1.07	0.823	1.23	1.48
TTTAGTA	1.09	0.89	1.08	0.937	1.23	1.48
GCCAATA	1.19	1.56	1.18	1.62	1.23	1.48
GCATAAC	1.15	1.25	1.13	1.25	1.23	1.48
AATATGA	1.16	1.34	1.17	1.56	1.23	1.48
AAAACTA	1.24	1.91	1.25	2.15	1.23	1.48
GATATTT	1.06	0.7	1.07	0.8	1.23	1.48
TTACATT	1.13	1.14	1.12	1.2	1.23	1.48
TTACAAT	1.19	1.52	1.18	1.66	1.23	1.48
GAATACA	1.28	2.17	1.24	2.13	1.23	1.48
TCAAATA	1.19	1.55	1.2	1.78	1.23	1.47
AACAATT	1.26	2	1.25	2.17	1.23	1.47
CTAAAAT	1.2	1.64	1.19	1.73	1.23	1.47
GTTTATG	0.948	-0.0573	0.944	-0.112	1.23	1.47
AGCATGC	1.18	1.47	1.16	1.48	1.23	1.47
TGGCAGC	1.02	0.4	1.07	0.797	1.23	1.47
ACCGAGA	1.65	4.58	1.53	4.24	1.23	1.47
TAAGTAT	1.17	1.41	1.15	1.44	1.23	1.47
CAACATT	1.22	1.74	1.2	1.77	1.23	1.47
CCCCATA	0.972	0.103	0.968	0.0672	1.23	1.47
CACATAG	1.17	1.42	1.15	1.42	1.23	1.47
GTGTTAT	1.06	0.673	1.05	0.672	1.23	1.47
GCAGAAT	1.18	1.51	1.2	1.8	1.23	1.47
AGAAGCA	1.28	2.11	1.25	2.18	1.23	1.47
ATACTAA	1.22	1.74	1.23	1.99	1.23	1.47
CAATATC	1.15	1.29	1.16	1.5	1.23	1.47
TATGAAA	1.21	1.7	1.19	1.72	1.23	1.47
TGCAACA	1.18	1.49	1.18	1.64	1.23	1.47
TAAAAAC	1.23	1.83	1.22	1.96	1.23	1.47
AGCTACA	1.24	1.87	1.22	1.91	1.23	1.47
CACTTAA	1.22	1.72	1.17	1.58	1.23	1.47
CAATGCA	1.24	1.89	1.21	1.86	1.23	1.46
CACAATT	1.24	1.87	1.21	1.87	1.23	1.46
GCTACAT	1.11	1.04	1.1	1.08	1.23	1.46
AATAGCC	1.23	1.81	1.18	1.63	1.23	1.46
AAACCAT	1.29	2.23	1.26	2.23	1.23	1.46
AGCACCC	1.03	0.504	1	0.317	1.23	1.46
TCGCTCC	0.838	-0.782	0.874	-0.631	1.23	1.46
ACCTTTT	1.06	0.704	1.03	0.501	1.23	1.46
ATTTATG	1.02	0.418	1.02	0.491	1.23	1.46
CCAGCAT	1.18	1.49	1.13	1.24	1.23	1.46
CTATTAA	1.15	1.26	1.14	1.33	1.23	1.46
CGAAAAA	1.27	2.05	1.25	2.2	1.23	1.46
GGCATTT	1.06	0.655	1.04	0.59	1.23	1.46
CCAACAA	1.25	1.96	1.23	1.99	1.23	1.46
GAGCATA	1.17	1.39	1.15	1.43	1.23	1.46
CAAAATT	1.26	2	1.25	2.16	1.23	1.46
TGAGGCA	0.992	0.237	1.06	0.743	1.23	1.46
TACAAAC	1.2	1.61	1.18	1.68	1.23	1.46
GCACCTT	1.21	1.65	1.09	0.947	1.23	1.46
CTTACAT	1.11	0.997	1.08	0.919	1.23	1.46
CACAAAC	1.22	1.72	1.21	1.88	1.23	1.46
TGCACAT	1.15	1.26	1.11	1.13	1.23	1.46
AAAGTAA	1.29	2.22	1.29	2.5	1.23	1.46
ATGTAAA	1.22	1.72	1.2	1.82	1.23	1.46
AATATCC	1.2	1.61	1.16	1.53	1.23	1.45
GCAATAC	1.17	1.42	1.16	1.49	1.23	1.45
TCCATTT	1.19	1.54	1.15	1.39	1.23	1.45
TAACTAT	1.15	1.3	1.16	1.52	1.23	1.45
AAGCAGC	1.18	1.5	1.19	1.71	1.23	1.45
GCTAAAA	1.22	1.72	1.19	1.69	1.23	1.45
AATACCA	1.3	2.29	1.28	2.39	1.23	1.45
AATTCAT	1.28	2.17	1.25	2.15	1.23	1.45
CCAAACA	1.23	1.82	1.23	1.99	1.23	1.45
ATATTCT	1.1	0.967	1.11	1.1	1.22	1.45
CCCCGAG	1.4	2.92	1.3	2.56	1.22	1.45
CATACCA	1.23	1.81	1.19	1.71	1.22	1.45
GCAGCGA	1.02	0.391	1.09	0.996	1.22	1.45
GAAACAT	1.21	1.68	1.2	1.8	1.22	1.45
CATCCCC	0.911	-0.299	0.932	-0.2	1.22	1.45
CTACATT	1.15	1.28	1.13	1.25	1.22	1.45
AGCTAAA	1.27	2.09	1.24	2.08	1.22	1.45
ACTTAAA	1.19	1.55	1.18	1.67	1.22	1.44
AAACCCA	1.21	1.65	1.19	1.71	1.22	1.44
TACTACA	1.19	1.54	1.17	1.58	1.22	1.44
CTAATTT	1.11	1.04	1.11	1.12	1.22	1.44
TTAAATT	1.16	1.35	1.17	1.6	1.22	1.44
AGTAACA	1.31	2.31	1.28	2.38	1.22	1.44
TTAAACA	1.21	1.67	1.19	1.76	1.22	1.44
CATGTAA	1.23	1.81	1.2	1.77	1.22	1.44
CTATATG	1.06	0.674	1.05	0.654	1.22	1.44
ACTACAA	1.22	1.77	1.23	1.99	1.22	1.44
ATACCAT	1.27	2.08	1.23	2.01	1.22	1.44
CCATAAT	1.27	2.08	1.22	1.93	1.22	1.44
TAACATT	1.2	1.58	1.17	1.6	1.22	1.44
TTTTCCC	1.02	0.418	0.985	0.198	1.22	1.44
TGTATAA	1.1	0.939	1.1	1.08	1.22	1.44
CAGCTAT	1.18	1.48	1.16	1.51	1.22	1.44
ATTAATT	1.19	1.57	1.2	1.78	1.22	1.44
TAAACCA	1.24	1.87	1.23	1.99	1.22	1.44
AGGCATC	1.02	0.422	1.07	0.798	1.22	1.43
ATAGTAA	1.26	2.01	1.23	2.05	1.22	1.43
AGCAAAC	1.24	1.87	1.23	2.01	1.22	1.43
CAGCATG	1.1	0.94	1.1	1.05	1.22	1.43
GCAAAAC	1.17	1.42	1.17	1.61	1.22	1.43
AATGTAA	1.23	1.8	1.22	1.93	1.22	1.43
AATAAGC	1.26	2	1.23	2.01	1.22	1.43
AAGAGAA	1.35	2.58	1.32	2.71	1.22	1.43
TTTACTA	1.1	0.928	1.07	0.813	1.22	1.43
GTTATAA	1.13	1.14	1.11	1.15	1.22	1.43
CACACAC	1.18	1.45	1.16	1.48	1.22	1.43
ATTTACT	1.09	0.902	1.09	0.981	1.22	1.43
TAATATC	1.12	1.1	1.12	1.19	1.22	1.43
TACTAAA	1.2	1.61	1.2	1.84	1.22	1.43
TAATATG	1.11	1.01	1.12	1.21	1.22	1.43
AATCATA	1.19	1.57	1.2	1.8	1.22	1.43
CTTGGCA	1.03	0.509	0.961	0.0156	1.22	1.43
TAAAGTA	1.23	1.82	1.22	1.92	1.22	1.43
CCCATAA	1.15	1.26	1.11	1.11	1.22	1.43
GCCCATA	1.14	1.22	1.13	1.27	1.22	1.43
CCATGCA	1.2	1.64	1.18	1.66	1.22	1.42
GAACATA	1.17	1.44	1.17	1.54	1.22	1.42
ACGCAAA	1.21	1.68	1.21	1.85	1.22	1.42
AAGGCAA	1.11	0.99	1.15	1.41	1.22	1.42
ATGCCCC	1.05	0.651	1.05	0.663	1.22	1.42
ATACACC	1.24	1.88	1.18	1.68	1.22	1.42
CCACATT	1.19	1.52	1.14	1.39	1.22	1.42
CGCATTT	1.07	0.759	1.04	0.616	1.22	1.42
ATTACAC	1.21	1.66	1.19	1.7	1.22	1.42
TATTCCA	1.26	2.04	1.2	1.81	1.22	1.42
AAAAATG	1.23	1.81	1.23	1.99	1.22	1.42
TACTATT	1.12	1.07	1.11	1.09	1.22	1.41
ACATGTA	1.14	1.23	1.13	1.3	1.22	1.41
ATTTTGC	1.09	0.915	1.04	0.601	1.22	1.41
TTACAGG	0.938	-0.122	1.01	0.397	1.22	1.41
CATTTAG	1.11	1	1.08	0.895	1.22	1.41
GCATTAA	1.19	1.52	1.18	1.66	1.22	1.41
ACTCCAA	1.14	1.18	1.1	1.07	1.22	1.41
GGCATGA	0.974	0.114	1.01	0.392	1.22	1.41
AAATGAA	1.27	2.07	1.27	2.29	1.22	1.41
ATCAATA	1.19	1.56	1.2	1.83	1.22	1.41
ATACCAA	1.27	2.11	1.24	2.13	1.22	1.41
ACCAAAA	1.27	2.11	1.25	2.18	1.22	1.41
AAAAGCC	1.25	1.91	1.21	1.85	1.22	1.41
GCAGGTA	0.971	0.0977	1.05	0.657	1.22	1.41
AAGCAAT	1.28	2.11	1.26	2.28	1.22	1.41
TAAACAC	1.22	1.73	1.19	1.76	1.22	1.41
AGCCAAA	1.27	2.07	1.26	2.22	1.22	1.41
TGCGCAT	1.07	0.758	1.04	0.63	1.22	1.41
CCAATTA	1.24	1.86	1.19	1.7	1.22	1.41
AAACAAG	1.21	1.68	1.23	2.02	1.22	1.41
GGAAAAA	1.1	0.98	1.13	1.27	1.22	1.41
TATTTCC	1.12	1.08	1.07	0.839	1.22	1.41
CCGAGTA	1.52	3.77	1.42	3.42	1.22	1.4
AATACCC	1.21	1.67	1.17	1.54	1.22	1.4
TAAACCC	1.19	1.52	1.14	1.34	1.22	1.4
TTCTATA	1.14	1.2	1.12	1.18	1.22	1.4
AGAACAA	1.26	2.02	1.24	2.1	1.22	1.4
AATACTA	1.23	1.81	1.22	1.98	1.22	1.4
GTGCATA	1.1	0.942	1.08	0.897	1.22	1.4
CTGTTTT	0.955	-0.0109	0.951	-0.0591	1.22	1.4
ATACGCA	1.17	1.43	1.16	1.5	1.22	1.4
CTCCATA	1.14	1.19	1.11	1.1	1.22	1.4
ATGAAAA	1.28	2.17	1.27	2.29	1.22	1.4
TTATACT	1.04	0.568	1.04	0.603	1.22	1.4
CCCAAAA	1.11	1.03	1.1	1.04	1.22	1.4
ACCATAA	1.27	2.08	1.23	2.05	1.22	1.4
CATAGTA	1.23	1.78	1.19	1.75	1.21	1.4
ACTTACA	1.16	1.36	1.14	1.35	1.21	1.4
GCCATTT	1.13	1.16	1.11	1.09	1.21	1.39
CACTAAT	1.22	1.74	1.18	1.65	1.21	1.39
CATAACC	1.22	1.74	1.17	1.61	1.21	1.39
TATGCAC	1.16	1.38	1.12	1.18	1.21	1.39
AACTTTA	1.12	1.09	1.11	1.13	1.21	1.39
ATAAAAG	1.2	1.6	1.21	1.91	1.21	1.39
CATATCT	1.09	0.864	1.08	0.878	1.21	1.39
GCCCTTA	1.03	0.462	1.01	0.366	1.21	1.39
ATTTAGT	1.05	0.606	1.06	0.79	1.21	1.39
TCCTATA	1.1	0.962	1.08	0.872	1.21	1.39
CATGCCC	1.14	1.23	1.12	1.18	1.21	1.39
ACAGAAA	1.28	2.14	1.27	2.29	1.21	1.39
CAAAGAA	1.27	2.1	1.26	2.23	1.21	1.39
CCACTTA	1.15	1.29	1.1	1.05	1.21	1.39
TATGTTA	1.11	1.01	1.09	0.944	1.21	1.39
TAGAGAA	1.28	2.16	1.24	2.07	1.21	1.38
CATACCC	1.15	1.31	1.12	1.19	1.21	1.38
CCCACAA	1.09	0.867	1.08	0.878	1.21	1.38
CTCATAA	1.15	1.27	1.13	1.26	1.21	1.38
ACACTTT	1.14	1.2	1.11	1.12	1.21	1.38
ATAGAAT	1.21	1.68	1.19	1.71	1.21	1.38
TCTATAA	1.12	1.1	1.13	1.3	1.21	1.38
ACTCCAT	1.12	1.08	1.08	0.89	1.21	1.38
ACAACTA	1.18	1.5	1.18	1.67	1.21	1.38
CGAAATA	1.25	1.93	1.21	1.91	1.21	1.38
CAAGAAA	1.34	2.52	1.31	2.62	1.21	1.38
GCTCCCA	0.904	-0.348	0.902	-0.426	1.21	1.38
AGAGTAT	1.24	1.86	1.19	1.72	1.21	1.38
AAACTTA	1.19	1.58	1.18	1.63	1.21	1.38
ATACCCA	1.2	1.6	1.16	1.52	1.21	1.38
ATTAAAC	1.21	1.66	1.19	1.72	1.21	1.38
GCATGGC	0.935	-0.138	0.966	0.0508	1.21	1.37
TATAACT	1.07	0.779	1.07	0.864	1.21	1.37
GCAGCCT	1.08	0.829	1.02	0.477	1.21	1.37
AAAGCAC	1.25	1.94	1.23	1.99	1.21	1.37
ATAAGCC	1.21	1.68	1.17	1.61	1.21	1.37
TACTTAA	1.15	1.31	1.15	1.42	1.21	1.37
TTTAATG	1.03	0.516	1.03	0.528	1.21	1.37
TTAGTAT	1.09	0.902	1.08	0.899	1.21	1.37
ATTAGCA	1.22	1.74	1.19	1.73	1.21	1.37
CAACTTA	1.17	1.43	1.14	1.36	1.21	1.37
TATAGTT	1.13	1.14	1.11	1.14	1.21	1.37
ATGCACC	1.21	1.68	1.14	1.35	1.21	1.37
CTAATTA	1.19	1.52	1.18	1.63	1.21	1.37
GAATATG	1.07	0.767	1.06	0.767	1.21	1.37
AAAGAAT	1.28	2.13	1.26	2.25	1.21	1.37
TTTAGCC	1.07	0.78	1.03	0.54	1.21	1.37
AGGTATA	1.11	1.01	1.11	1.15	1.21	1.37
CTGCTTT	0.957	0.00563	0.947	-0.0867	1.21	1.37
GATATAA	1.13	1.16	1.15	1.39	1.21	1.37
ACACAGG	0.985	0.187	1.09	0.985	1.21	1.37
TTACTAT	1.1	0.976	1.11	1.1	1.21	1.37
GTATAGC	1.1	0.96	1.07	0.82	1.21	1.36
AGTAAAT	1.27	2.11	1.26	2.21	1.21	1.36
CCTTTAA	1.09	0.909	1.06	0.761	1.21	1.36
CAGCAAC	1.2	1.6	1.17	1.61	1.21	1.36
ATAAATG	1.18	1.45	1.18	1.65	1.21	1.36
ATCCCCA	0.934	-0.15	0.948	-0.0845	1.21	1.36
ATACCTA	1.22	1.73	1.17	1.58	1.21	1.36
ACCTATT	1.13	1.16	1.1	1.08	1.21	1.36
ACAAAGC	1.21	1.68	1.21	1.84	1.21	1.36
CCCCTTA	0.908	-0.322	0.89	-0.511	1.21	1.36
AGAGAAT	1.41	3.02	1.34	2.88	1.21	1.36
TAGCAGC	1.13	1.18	1.11	1.14	1.21	1.36
GGCACGT	0.886	-0.465	0.993	0.252	1.21	1.36
AGCTTTT	1.07	0.754	1.05	0.681	1.21	1.36
TTAACAT	1.16	1.32	1.16	1.47	1.21	1.35
CATCATA	1.16	1.37	1.14	1.36	1.21	1.35
GTCCTCC	0.805	-1	0.828	-0.976	1.21	1.35
ACATACT	1.13	1.16	1.12	1.19	1.21	1.35
AATTCCA	1.38	2.83	1.3	2.52	1.21	1.35
CCAAAAT	1.24	1.87	1.21	1.84	1.21	1.35
CCCACAT	1.06	0.675	1.03	0.528	1.21	1.35
CATGGCA	1.11	1.02	1.1	1.09	1.21	1.35
CAAACAC	1.2	1.65	1.2	1.82	1.21	1.35
CCTACAT	1.1	0.941	1.06	0.778	1.21	1.35
TGGCAGG	0.856	-0.662	0.981	0.164	1.21	1.35
TAATGTA	1.16	1.32	1.14	1.33	1.21	1.35
AAACCAC	1.24	1.85	1.2	1.83	1.21	1.35
ATATGTT	1.07	0.754	1.07	0.854	1.21	1.35
TACATGC	1.14	1.24	1.11	1.16	1.21	1.35
TTATAGA	1.06	0.693	1.07	0.851	1.21	1.35
TTTCTTT	1.02	0.44	1.02	0.456	1.21	1.35
TAGCTTA	1.14	1.21	1.12	1.23	1.21	1.35
GCAACAC	1.15	1.28	1.16	1.48	1.21	1.34
CAAAGTA	1.24	1.91	1.23	2.06	1.21	1.34
TATGCTA	1.14	1.21	1.11	1.13	1.21	1.34
ATTCACA	1.25	1.93	1.22	1.97	1.21	1.34
ATAATAG	1.16	1.36	1.15	1.44	1.21	1.34
ATATGCT	1.11	0.998	1.09	0.968	1.21	1.34
TCTTATT	0.988	0.21	0.989	0.221	1.21	1.34
TACAATT	1.21	1.67	1.2	1.79	1.21	1.34
TGATATA	1.09	0.888	1.11	1.11	1.21	1.34
ATTTAGA	1.08	0.812	1.08	0.876	1.21	1.34
GCCACAT	1.11	1.03	1.11	1.15	1.21	1.34
GAGAATT	1.44	3.22	1.35	2.93	1.21	1.34
CTCATTA	1.1	0.941	1.08	0.879	1.2	1.34
CAATATG	1.15	1.26	1.13	1.27	1.2	1.34
GCTTAAA	1.14	1.23	1.12	1.19	1.2	1.34
CCATTAA	1.3	2.24	1.22	1.94	1.2	1.34
ACATGCC	1.16	1.32	1.12	1.21	1.2	1.34
GCCCTTT	1.01	0.354	0.974	0.114	1.2	1.34
AATGAAA	1.29	2.2	1.28	2.37	1.2	1.34
CAAACCA	1.23	1.82	1.22	1.93	1.2	1.34
TATACCG	1.09	0.868	1.05	0.663	1.2	1.34
TTTACCT	1.09	0.862	1.04	0.635	1.2	1.34
AACATGC	1.2	1.62	1.18	1.63	1.2	1.34
CCCCTAT	0.916	-0.267	0.9	-0.436	1.2	1.33
GGAATAT	1.02	0.451	1.02	0.47	1.2	1.33
AAAGCCC	1.18	1.5	1.15	1.43	1.2	1.33
CTTAAAA	1.16	1.36	1.15	1.44	1.2	1.33
CCCAACA	1.09	0.854	1.07	0.817	1.2	1.33
CTACTAT	1.1	0.937	1.08	0.941	1.2	1.33
CCACAAT	1.2	1.58	1.18	1.64	1.2	1.33
CAACAAC	1.21	1.71	1.21	1.85	1.2	1.33
TAACTAA	1.2	1.64	1.2	1.81	1.2	1.33
AAGCTAT	1.2	1.62	1.18	1.64	1.2	1.33
AACAAGC	1.21	1.7	1.22	1.96	1.2	1.33
CTTTATC	0.991	0.227	0.96	0.00892	1.2	1.33
ACCTTTA	1.09	0.906	1.07	0.813	1.2	1.33
ATGCAAC	1.2	1.58	1.17	1.61	1.2	1.33
ACCACAT	1.19	1.55	1.16	1.48	1.2	1.33
CAAATAG	1.19	1.54	1.18	1.65	1.2	1.33
AGCTTAA	1.2	1.62	1.18	1.63	1.2	1.32
AATAGCG	1.06	0.672	1.06	0.728	1.2	1.32
ATAAACT	1.15	1.29	1.15	1.43	1.2	1.32
CAGCATT	1.19	1.55	1.14	1.36	1.2	1.32
TTTTAAG	1	0.299	1	0.308	1.2	1.32
AAGAAAT	1.3	2.25	1.27	2.36	1.2	1.32
GCGCATT	1.06	0.71	1.05	0.65	1.2	1.32
CCTCATA	1.05	0.634	1.03	0.527	1.2	1.32
CAAACTA	1.2	1.63	1.19	1.75	1.2	1.32
ATACCAC	1.2	1.64	1.16	1.53	1.2	1.32
ATAAAGA	1.18	1.46	1.19	1.7	1.2	1.32
CAGTTTT	1.14	1.25	1.13	1.29	1.2	1.32
GAATAAT	1.25	1.92	1.23	2	1.2	1.32
GCAAGTA	1.14	1.19	1.16	1.51	1.2	1.32
CTAAACA	1.2	1.62	1.19	1.75	1.2	1.32
ACATTCA	1.22	1.77	1.2	1.76	1.2	1.32
AGAAGAA	1.25	1.96	1.24	2.13	1.2	1.32
CCACTTT	1.1	0.961	1.05	0.69	1.2	1.32
ACAAGTA	1.22	1.77	1.22	1.98	1.2	1.32
TATTGCA	1.15	1.27	1.12	1.18	1.2	1.32
TAATACC	1.23	1.79	1.19	1.72	1.2	1.32
AGTGTAT	1.12	1.09	1.09	0.957	1.2	1.32
GGCTTTT	0.892	-0.423	0.905	-0.4	1.2	1.32
CCCTTAA	1.03	0.508	1	0.344	1.2	1.31
TTAGCAT	1.14	1.19	1.1	1.02	1.2	1.31
CATGCCT	1.14	1.19	1.05	0.713	1.2	1.31
CCAGCAA	1.23	1.81	1.21	1.88	1.2	1.31
CAATGTA	1.19	1.53	1.15	1.44	1.2	1.31
AGCAGAA	1.19	1.57	1.22	1.92	1.2	1.31
GCCTTTA	1.06	0.71	1.03	0.521	1.2	1.31
GCTTTAA	1.09	0.894	1.08	0.933	1.2	1.31
GCATGAA	1.13	1.17	1.11	1.12	1.2	1.31
AACCTAT	1.17	1.42	1.14	1.38	1.2	1.31
AGTAGCA	1.2	1.62	1.16	1.47	1.2	1.31
AAATAGT	1.19	1.57	1.2	1.78	1.2	1.31
ACAAACC	1.2	1.62	1.19	1.73	1.2	1.31
CAACTAA	1.23	1.8	1.21	1.88	1.2	1.31
ACACACT	1.14	1.23	1.13	1.26	1.2	1.31
CCACTAA	1.21	1.67	1.15	1.44	1.2	1.31
GGCAACA	1.04	0.578	1.09	0.976	1.2	1.31
ATAAGAA	1.22	1.74	1.22	1.98	1.2	1.31
TATCTTA	1.05	0.623	1.05	0.689	1.2	1.31
ACCATTT	1.17	1.4	1.13	1.29	1.2	1.31
TATCTTT	1	0.32	0.996	0.275	1.2	1.3
GTTTTAA	1.06	0.66	1.06	0.75	1.2	1.3
CGCTTTA	1.06	0.687	1.04	0.618	1.2	1.3
AAGCAAC	1.24	1.85	1.22	1.95	1.2	1.3
TACCACA	1.19	1.56	1.16	1.52	1.2	1.3
GCTAAAT	1.16	1.36	1.16	1.5	1.2	1.3
ATAGCGC	1.08	0.812	1.06	0.751	1.2	1.3
TATAAGA	1.11	1.01	1.11	1.15	1.2	1.3
CACCACA	1.14	1.23	1.12	1.21	1.2	1.3
ATAACAG	1.17	1.43	1.18	1.62	1.2	1.3
TGCCATA	1.17	1.4	1.14	1.34	1.2	1.3
ACTAACA	1.21	1.7	1.21	1.88	1.2	1.3
ATAGCGG	0.827	-0.86	0.873	-0.644	1.2	1.3
CCCTATT	1.02	0.417	0.984	0.185	1.2	1.3
TATTCTA	1.13	1.13	1.11	1.1	1.2	1.3
CTATACC	1.15	1.29	1.1	1.04	1.2	1.3
AAATGCC	1.23	1.84	1.18	1.64	1.2	1.3
ATACCCC	1.02	0.408	1.02	0.437	1.2	1.3
ACAGGTA	1.08	0.815	1.12	1.23	1.2	1.3
CCAACAT	1.19	1.54	1.16	1.53	1.2	1.3
AGGCCAA	1.05	0.597	1.11	1.13	1.2	1.3
TTTACTT	1.04	0.56	1.03	0.508	1.2	1.29
TTAACAA	1.2	1.65	1.21	1.85	1.2	1.29
CTACAAT	1.19	1.57	1.17	1.57	1.2	1.29
CAATAGC	1.21	1.69	1.17	1.57	1.2	1.29
CGCACCC	0.976	0.13	0.947	-0.0927	1.2	1.29
ATGCGCA	1.11	1.01	1.1	1.03	1.2	1.29
CATATGA	1.15	1.3	1.13	1.25	1.2	1.29
CCCCAAA	0.968	0.0772	0.972	0.0993	1.2	1.29
TTGTTTT	0.979	0.15	0.98	0.155	1.2	1.29
TGCACAA	1.2	1.63	1.18	1.61	1.2	1.29
TACCTAT	1.14	1.24	1.1	1.08	1.2	1.29
GTATATC	1.04	0.543	1.03	0.561	1.2	1.29
CTCTATT	1.05	0.616	1.03	0.533	1.2	1.29
AGAATTT	1.26	2.04	1.21	1.87	1.2	1.29
CATTCAT	1.19	1.57	1.15	1.45	1.2	1.29
CATGCCA	1.18	1.47	1.14	1.36	1.2	1.29
ATCCATA	1.25	1.95	1.21	1.84	1.2	1.29
ACCACAA	1.22	1.74	1.21	1.88	1.2	1.29
TGTAATA	1.13	1.17	1.13	1.26	1.2	1.29
TCATAAA	1.17	1.41	1.17	1.61	1.19	1.28
ATCTTAT	1.04	0.554	1.05	0.651	1.19	1.28
CACAGTA	1.22	1.76	1.2	1.77	1.19	1.28
CCCAAAT	1.1	0.959	1.07	0.865	1.19	1.28
AGCACAC	1.24	1.89	1.2	1.79	1.19	1.28
ACGAATA	1.2	1.63	1.18	1.66	1.19	1.28
AACACAG	1.2	1.6	1.21	1.88	1.19	1.28
AGTAGAA	1.09	0.915	1.09	0.959	1.19	1.28
GGCAAGC	0.998	0.273	1.06	0.741	1.19	1.28
GAAAAAG	1.17	1.41	1.16	1.49	1.19	1.28
TGCAGCA	1.11	1.05	1.11	1.11	1.19	1.28
AAACCCG	1.31	2.36	1.25	2.19	1.19	1.28
TAGCCAT	1.17	1.39	1.15	1.42	1.19	1.28
CATTAAC	1.22	1.75	1.17	1.58	1.19	1.28
TTAATAC	1.15	1.25	1.14	1.32	1.19	1.28
ACTTAAT	1.14	1.2	1.14	1.32	1.19	1.28
AACCCAA	1.19	1.54	1.16	1.53	1.19	1.28
TCCTCCC	0.747	-1.39	0.772	-1.39	1.19	1.27
GCAGCCA	1.13	1.14	1.13	1.29	1.19	1.27
TATCCCA	1.06	0.7	1.03	0.536	1.19	1.27
TACTCCA	1.09	0.871	1.07	0.814	1.19	1.27
CAATACC	1.23	1.79	1.2	1.78	1.19	1.27
CTATGCA	1.15	1.27	1.12	1.19	1.19	1.27
CGATATA	1.13	1.18	1.13	1.3	1.19	1.27
AATGCAC	1.27	2.07	1.21	1.87	1.19	1.27
AACAGAA	1.25	1.97	1.25	2.15	1.19	1.27
ATCTATT	1.08	0.815	1.07	0.855	1.19	1.27
ACAAGAA	1.25	1.95	1.25	2.21	1.19	1.27
GTAATTT	1.13	1.15	1.12	1.19	1.19	1.27
GGGGCAG	0.763	-1.28	0.891	-0.507	1.19	1.27
CCAGTAT	1.21	1.68	1.15	1.4	1.19	1.27
AACTCCA	1.08	0.817	1.05	0.649	1.19	1.27
ACACTAC	1.14	1.24	1.13	1.28	1.19	1.27
TTTTCTA	1.03	0.504	1.05	0.645	1.19	1.27
AGCCCAA	1.17	1.4	1.15	1.42	1.19	1.27
ATTTTCC	1.1	0.92	1.05	0.668	1.19	1.27
CATTTTC	1.09	0.912	1.05	0.644	1.19	1.27
GCCCGAA	1.37	2.71	1.3	2.53	1.19	1.27
AGCCCTT	1.08	0.823	1.05	0.709	1.19	1.27
TGACAGG	0.886	-0.465	0.986	0.205	1.19	1.27
GCAAGAA	1.18	1.47	1.19	1.69	1.19	1.27
ACAATGC	1.19	1.55	1.17	1.58	1.19	1.27
CCCTTGC	0.959	0.0195	0.933	-0.194	1.19	1.26
CAAGTAA	1.28	2.15	1.26	2.23	1.19	1.26
TTCTTTA	1.04	0.567	1.03	0.521	1.19	1.26
AGCGCAA	1.13	1.18	1.13	1.3	1.19	1.26
TTACTTA	1.08	0.852	1.07	0.839	1.19	1.26
TGCACCT	1.2	1.59	1.09	1.01	1.19	1.26
AACTATT	1.15	1.29	1.16	1.5	1.19	1.26
AACAGTA	1.24	1.87	1.23	2.01	1.19	1.26
CGTATTT	1.01	0.361	1.01	0.401	1.19	1.26
TAAAAGC	1.21	1.67	1.19	1.71	1.19	1.26
GTGTATT	1.04	0.546	1.03	0.535	1.19	1.26
AATAATG	1.19	1.55	1.18	1.68	1.19	1.26
TCCCATA	1.07	0.765	1.03	0.558	1.19	1.26
TATCACA	1.16	1.36	1.16	1.51	1.19	1.26
CAGCTAA	1.22	1.74	1.19	1.74	1.19	1.26
TCATCCC	0.957	0.00563	0.969	0.0777	1.19	1.26
ATGAAAT	1.26	2.01	1.23	2.01	1.19	1.26
ACCATTA	1.24	1.89	1.2	1.79	1.19	1.25
GTGCTCC	0.908	-0.319	0.904	-0.413	1.19	1.25
ATCTTTT	0.976	0.131	0.991	0.24	1.19	1.25
ATAATTC	1.23	1.78	1.19	1.75	1.19	1.25
ATGTAAT	1.18	1.48	1.16	1.53	1.19	1.25
AATGCCC	1.19	1.52	1.15	1.41	1.19	1.25
CGCAAAT	1.16	1.38	1.14	1.37	1.19	1.25
TATCCAT	1.17	1.41	1.13	1.26	1.19	1.25
AGCATGT	1.11	1.02	1.09	1.01	1.19	1.25
ATTACCC	1.16	1.35	1.11	1.1	1.19	1.25
TTTTAGA	1	0.291	1.01	0.35	1.19	1.25
CATATGT	1.1	0.94	1.08	0.91	1.19	1.25
CACGCAT	1.13	1.16	1.13	1.25	1.19	1.25
CATCTAT	1.12	1.09	1.1	1.03	1.19	1.25
AATGGCA	1.18	1.45	1.18	1.67	1.19	1.25
CTCCAAT	1.11	1.04	1.08	0.922	1.19	1.25
CTATTAC	1.11	1.01	1.09	0.986	1.19	1.25
GTCTTTT	0.892	-0.427	0.917	-0.309	1.19	1.25
AAATTCA	1.3	2.3	1.28	2.37	1.19	1.25
AACTTAA	1.19	1.54	1.18	1.66	1.19	1.25
CTATGTA	1.11	0.997	1.09	0.962	1.19	1.25
TTATCTT	0.959	0.0142	0.98	0.156	1.19	1.25
TAGCACA	1.21	1.69	1.18	1.67	1.19	1.25
ATACTAC	1.17	1.42	1.16	1.47	1.19	1.25
TAGCTAT	1.16	1.32	1.13	1.25	1.19	1.25
TAACTTA	1.15	1.29	1.15	1.4	1.19	1.25
CCCGAAA	1.37	2.75	1.28	2.41	1.19	1.25
TCCATTA	1.24	1.88	1.17	1.61	1.19	1.25
CCCACTA	1.04	0.566	1.02	0.43	1.19	1.24
TAAATGC	1.19	1.54	1.16	1.52	1.19	1.24
AGCCTTA	1.15	1.26	1.1	1.09	1.19	1.24
ATGTACA	1.19	1.54	1.16	1.5	1.19	1.24
AGGCCAT	1.05	0.647	1.11	1.11	1.19	1.24
CAAAAAG	1.21	1.7	1.21	1.9	1.19	1.24
AAAAAGT	1.24	1.91	1.25	2.14	1.19	1.24
GTATTTG	0.975	0.123	0.96	0.00519	1.19	1.24
TATACTC	1.04	0.576	1.02	0.459	1.19	1.24
CGTTTAT	1.01	0.326	1	0.332	1.19	1.24
ACCCACA	1.11	1	1.09	0.948	1.19	1.24
CCTTACA	1.09	0.914	1.05	0.676	1.19	1.24
TGAAAAA	1.24	1.9	1.23	2	1.19	1.24
ATACATG	1.14	1.21	1.12	1.21	1.19	1.24
CCATATG	1.12	1.11	1.09	1	1.19	1.24
AAGCCAA	1.26	2	1.26	2.24	1.19	1.24
TAAGCCC	1.18	1.49	1.15	1.42	1.19	1.24
AGAATAG	1.2	1.61	1.18	1.68	1.19	1.24
AAACGCA	1.22	1.73	1.21	1.88	1.19	1.24
ATGCATG	1.1	0.928	1.08	0.882	1.19	1.23
AGGCTAT	0.981	0.165	1.04	0.613	1.19	1.23
CAGCTTT	1.12	1.09	1.08	0.878	1.19	1.23
CCAAATT	1.23	1.83	1.19	1.72	1.19	1.23
GCATAGC	1.09	0.882	1.1	1.05	1.19	1.23
GCAGGAA	0.929	-0.178	1.01	0.362	1.19	1.23
AGCCTAT	1.12	1.1	1.11	1.11	1.19	1.23
CAGCCCA	1.13	1.15	1.12	1.23	1.19	1.23
TCCTTAT	1.04	0.531	1	0.331	1.19	1.23
CCTAAAA	1.16	1.38	1.13	1.29	1.19	1.23
TGCCCTT	1	0.296	0.962	0.0261	1.19	1.23
TAAAACC	1.23	1.81	1.19	1.72	1.19	1.23
CACCTAT	1.16	1.34	1.1	1.04	1.19	1.23
CATGAAA	1.27	2.08	1.23	2.04	1.19	1.23
GGCACCT	1.01	0.329	0.988	0.215	1.18	1.23
CACGCAA	1.18	1.5	1.18	1.69	1.18	1.23
CTTAATT	1.11	0.997	1.11	1.13	1.18	1.23
CCCCAAT	0.949	-0.0514	0.944	-0.111	1.18	1.23
TAAACTA	1.16	1.36	1.18	1.63	1.18	1.23
AACTTTT	1.05	0.625	1.06	0.722	1.18	1.23
ATGCCAA	1.23	1.79	1.19	1.75	1.18	1.23
TTTAAGC	1.08	0.843	1.06	0.723	1.18	1.23
TAGCCAA	1.2	1.62	1.17	1.59	1.18	1.23
AACCCAT	1.17	1.41	1.13	1.29	1.18	1.23
TTGTATA	1.06	0.659	1.06	0.749	1.18	1.23
TAATTAC	1.2	1.62	1.18	1.66	1.18	1.22
AACCAAT	1.24	1.9	1.21	1.91	1.18	1.22
CAGAGAA	1.38	2.8	1.34	2.84	1.18	1.22
CATACAG	1.17	1.42	1.17	1.55	1.18	1.22
CAAACCC	1.14	1.18	1.12	1.22	1.18	1.22
TAGTAAA	1.22	1.78	1.21	1.91	1.18	1.22
AAACATG	1.18	1.45	1.18	1.66	1.18	1.22
CACCTTT	1.12	1.09	1.06	0.723	1.18	1.22
ATTCATT	1.18	1.48	1.16	1.48	1.18	1.22
GGAAATA	1.05	0.626	1.06	0.749	1.18	1.22
AGGCTAC	0.983	0.176	1.04	0.579	1.18	1.22
GCAGCCC	1.12	1.11	1.12	1.19	1.18	1.22
CAAAACC	1.21	1.7	1.19	1.71	1.18	1.22
CCTTAAA	1.12	1.08	1.09	0.96	1.18	1.22
TAGCTAA	1.21	1.69	1.18	1.64	1.18	1.22
ACAGTAA	1.26	2.03	1.26	2.23	1.18	1.22
GCCAAAA	1.2	1.59	1.19	1.75	1.18	1.22
CATACTT	1.14	1.2	1.11	1.12	1.18	1.22
ATGCTTA	1.15	1.28	1.12	1.2	1.18	1.22
GCGCAAT	1.08	0.816	1.08	0.929	1.18	1.22
CCTATAC	1.09	0.905	1.04	0.598	1.18	1.21
CACACTT	1.13	1.15	1.09	0.994	1.18	1.21
ATGCTAT	1.17	1.44	1.14	1.32	1.18	1.21
TCTAATA	1.13	1.13	1.13	1.3	1.18	1.21
TAATTCA	1.23	1.84	1.21	1.9	1.18	1.21
AAGCCAC	1.17	1.44	1.16	1.54	1.18	1.21
TAAGTAA	1.24	1.86	1.24	2.12	1.18	1.21
TATGCGC	1.04	0.547	1.02	0.456	1.18	1.21
TTATCCT	1.01	0.334	0.993	0.253	1.18	1.21
AGGCCGA	0.972	0.102	1.08	0.942	1.18	1.21
ACTAGCA	1.18	1.45	1.17	1.54	1.18	1.21
CTGTATA	0.993	0.244	0.975	0.122	1.18	1.21
CATGTTT	1.11	1.03	1.08	0.896	1.18	1.21
GAAATTA	1.22	1.74	1.2	1.81	1.18	1.21
ACAGCCA	1.19	1.54	1.18	1.62	1.18	1.21
TATTAAG	1.09	0.876	1.08	0.938	1.18	1.21
TCAATTT	1.1	0.966	1.11	1.13	1.18	1.21
AGAAGTA	1.23	1.83	1.21	1.89	1.18	1.21
TAGCCTT	1.09	0.871	1.05	0.671	1.18	1.21
CCAATAC	1.19	1.54	1.16	1.5	1.18	1.21
GAAGCAT	1.16	1.34	1.13	1.31	1.18	1.21
CCATGTA	1.17	1.42	1.14	1.34	1.18	1.21
AAAGGAA	1.04	0.556	1.07	0.823	1.18	1.21
ATTCAAA	1.25	1.94	1.23	2.02	1.18	1.21
ATTACCA	1.23	1.81	1.19	1.76	1.18	1.21
TTAATGC	1.12	1.12	1.08	0.894	1.18	1.21
CTTTTAG	0.981	0.166	0.963	0.0313	1.18	1.21
GCCTATT	1.05	0.589	1.03	0.501	1.18	1.21
TGCCTTT	1.04	0.556	1	0.321	1.18	1.2
CAGCAGC	1.15	1.26	1.13	1.3	1.18	1.2
ACGCAAT	1.17	1.38	1.17	1.54	1.18	1.2
CCCGACA	1.09	0.863	1.07	0.822	1.18	1.2
AACTAAT	1.21	1.7	1.21	1.86	1.18	1.2
CTAACAT	1.16	1.34	1.14	1.39	1.18	1.2
TTTGCCC	1.1	0.982	1.04	0.586	1.18	1.2
CTCCAAA	1.12	1.1	1.1	1.03	1.18	1.2
ACATAAG	1.16	1.32	1.17	1.57	1.18	1.2
AACAAAG	1.2	1.63	1.21	1.91	1.18	1.2
TTCAATA	1.18	1.47	1.18	1.64	1.18	1.2
GAAGCAA	1.19	1.58	1.19	1.75	1.18	1.2
AGACATA	1.12	1.12	1.14	1.37	1.18	1.2
CCTCCCC	0.705	-1.66	0.755	-1.52	1.18	1.2
TAACCAA	1.22	1.72	1.2	1.79	1.18	1.2
GAGAAAT	1.33	2.48	1.28	2.4	1.18	1.2
CATAGCG	1.03	0.475	1.02	0.474	1.18	1.2
ATACCCG	1.31	2.34	1.25	2.19	1.18	1.2
ATACTTT	1.11	1.03	1.1	1.03	1.18	1.2
AAGTTTA	1.18	1.49	1.17	1.58	1.18	1.2
CAATTAC	1.22	1.73	1.18	1.67	1.18	1.2
AATAACT	1.18	1.5	1.18	1.63	1.18	1.2
TTCATTT	1.09	0.881	1.07	0.867	1.18	1.19
GCGCTTT	0.991	0.231	0.987	0.207	1.18	1.19
CAATTCA	1.25	1.94	1.22	1.96	1.18	1.19
CACCAAA	1.19	1.54	1.17	1.54	1.18	1.19
TCCTTTT	0.994	0.249	0.979	0.152	1.18	1.19
AAGAACA	1.23	1.78	1.22	1.99	1.18	1.19
TGCCCCA	0.991	0.228	0.993	0.251	1.18	1.19
AATTAGC	1.22	1.76	1.18	1.69	1.18	1.19
AGCCCAT	1.16	1.32	1.13	1.26	1.18	1.19
AAGCGCA	1.14	1.24	1.14	1.35	1.18	1.19
GCATACC	1.2	1.62	1.14	1.38	1.18	1.19
CTCTTTT	0.906	-0.333	0.899	-0.444	1.18	1.19
GACAAAA	1.15	1.27	1.16	1.53	1.18	1.19
TACCAAA	1.22	1.78	1.19	1.76	1.18	1.19
GCCCTAT	1.04	0.574	1.01	0.347	1.18	1.19
CACATGC	1.16	1.32	1.13	1.31	1.18	1.19
ACGAAAA	1.23	1.83	1.23	1.99	1.18	1.19
CAGTACA	1.23	1.78	1.21	1.9	1.18	1.19
ATGCCAC	1.14	1.21	1.13	1.24	1.18	1.19
TATTCCC	1.05	0.642	1.03	0.533	1.18	1.19
AAACACT	1.19	1.53	1.16	1.54	1.18	1.19
CGCAACA	1.12	1.07	1.13	1.25	1.18	1.19
CACAGAA	1.26	2.03	1.24	2.1	1.18	1.19
TAACCCG	1.3	2.27	1.24	2.12	1.18	1.19
TTTAGAA	1.1	0.945	1.08	0.907	1.18	1.19
AGTACAA	1.24	1.91	1.23	2.05	1.18	1.19
GCTACAA	1.16	1.32	1.15	1.45	1.18	1.19
GCAGTTA	1.11	0.998	1.11	1.11	1.18	1.19
GGCAAGT	0.94	-0.109	1.03	0.525	1.18	1.19
CCGTATA	1.09	0.881	1.08	0.887	1.18	1.19
TACGCAA	1.17	1.4	1.15	1.42	1.18	1.19
CCTATAG	1.06	0.672	1.04	0.603	1.18	1.19
ACTCTAT	1.07	0.744	1.05	0.691	1.18	1.19
CCCTACA	1.01	0.377	0.995	0.267	1.18	1.18
AGCCAAT	1.24	1.85	1.2	1.81	1.18	1.18
ACAGCAC	1.22	1.71	1.17	1.58	1.18	1.18
AGGCACT	1.04	0.585	1.05	0.666	1.18	1.18
AAGCCCA	1.17	1.45	1.16	1.49	1.18	1.18
TAACCAT	1.19	1.55	1.16	1.52	1.18	1.18
AATATTG	1.07	0.756	1.07	0.821	1.18	1.18
ATGCCCA	1.15	1.28	1.14	1.33	1.18	1.18
ATTATCC	1.1	0.978	1.07	0.803	1.18	1.18
TCCCACA	0.994	0.248	0.982	0.173	1.18	1.18
CTACTTA	1.1	0.929	1.09	0.984	1.18	1.18
TTTCTAT	1.06	0.656	1.04	0.634	1.18	1.18
ATATGGC	1.05	0.64	1.03	0.519	1.18	1.18
GCAGTGT	1.02	0.423	1.05	0.703	1.18	1.18
TCCTTTA	1.06	0.71	1.03	0.516	1.18	1.18
CCTACAA	1.14	1.22	1.1	1.09	1.18	1.18
TAATGCC	1.18	1.5	1.14	1.36	1.18	1.18
TGCCTAT	1.07	0.773	1.03	0.495	1.18	1.18
GCTATAC	1.1	0.959	1.09	0.991	1.18	1.18
GCATGCC	1.15	1.3	1.1	1.07	1.18	1.18
AATGCCT	1.18	1.47	1.09	0.997	1.18	1.18
AAAGCCA	1.25	1.91	1.23	2.04	1.18	1.18
TAACCCA	1.18	1.46	1.13	1.27	1.18	1.18
GTAAACA	1.18	1.47	1.17	1.61	1.18	1.18
TTCATAA	1.18	1.5	1.18	1.63	1.18	1.18
CTAGCAT	1.1	0.951	1.09	0.979	1.18	1.17
AAATACT	1.17	1.42	1.17	1.57	1.17	1.17
ACTTTAC	1.08	0.827	1.05	0.705	1.17	1.17
CTTACAA	1.14	1.23	1.12	1.22	1.17	1.17
ATGCATT	1.19	1.58	1.17	1.6	1.17	1.17
GCATACT	1.08	0.796	1.07	0.794	1.17	1.17
AAGCCAT	1.24	1.89	1.2	1.82	1.17	1.17
ATAGAGA	1.15	1.31	1.13	1.31	1.17	1.17
GCACCTA	1.23	1.8	1.1	1.07	1.17	1.17
TACAGTA	1.21	1.7	1.18	1.63	1.17	1.17
ATACAAG	1.16	1.36	1.16	1.51	1.17	1.17
AAGCATT	1.23	1.79	1.18	1.68	1.17	1.17
ATTTGCA	1.17	1.38	1.13	1.28	1.17	1.17
ACTCAAA	1.19	1.53	1.17	1.57	1.17	1.17
AAGCTAA	1.25	1.95	1.23	2	1.17	1.17
GCGTATT	0.985	0.189	0.971	0.0896	1.17	1.17
CCGAGAT	1.54	3.86	1.4	3.32	1.17	1.17
CACACCA	1.17	1.4	1.14	1.32	1.17	1.17
TTAAGCA	1.17	1.41	1.14	1.37	1.17	1.17
CCCAATT	1.09	0.892	1.04	0.622	1.17	1.17
GCTTTAC	1.05	0.603	1.02	0.492	1.17	1.17
CTAACAA	1.21	1.71	1.21	1.84	1.17	1.17
GCCACAA	1.13	1.17	1.14	1.38	1.17	1.17
AATTCAA	1.31	2.37	1.29	2.47	1.17	1.17
TACAGAA	1.2	1.64	1.18	1.66	1.17	1.16
ATAGCAC	1.22	1.73	1.17	1.54	1.17	1.16
GCTCCAT	1.08	0.823	1.04	0.616	1.17	1.16
TTAGCAA	1.18	1.49	1.16	1.53	1.17	1.16
TGCCCGA	1.38	2.79	1.29	2.51	1.17	1.16
CAGAAAT	1.28	2.12	1.25	2.2	1.17	1.16
TTTTGTA	0.979	0.147	0.999	0.298	1.17	1.16
ACAAGCC	1.16	1.37	1.15	1.44	1.17	1.16
GCCATAA	1.21	1.65	1.18	1.66	1.17	1.16
ATAGCTT	1.14	1.23	1.1	1.08	1.17	1.16
TCAAAAA	1.2	1.59	1.21	1.9	1.17	1.16
CTTTAAC	1.07	0.752	1.04	0.569	1.17	1.16
TACACTT	1.13	1.13	1.11	1.13	1.17	1.16
TAAGTGT	1.06	0.69	1.07	0.82	1.17	1.16
AGAAAAC	1.28	2.14	1.25	2.2	1.17	1.16
ACCAAAT	1.22	1.73	1.19	1.76	1.17	1.16
ATGCAGC	1.13	1.16	1.12	1.19	1.17	1.16
AAACCTA	1.22	1.72	1.19	1.73	1.17	1.16
GTAATAA	1.19	1.54	1.2	1.8	1.17	1.16
ATATCTT	1.05	0.601	1.05	0.699	1.17	1.16
GAACACA	1.19	1.54	1.19	1.74	1.17	1.16
TAGCCCA	1.11	1	1.09	0.984	1.17	1.16
ACCAACA	1.22	1.72	1.2	1.76	1.17	1.16
CCATAAC	1.21	1.69	1.18	1.64	1.17	1.16
AACACCA	1.19	1.56	1.17	1.57	1.17	1.16
AGCTATT	1.15	1.31	1.12	1.21	1.17	1.16
AAGCTTA	1.19	1.52	1.17	1.57	1.17	1.16
TGCATAC	1.14	1.23	1.11	1.1	1.17	1.16
ACAGCCC	1.14	1.2	1.13	1.24	1.17	1.16
TCCATAA	1.26	2.04	1.22	1.92	1.17	1.16
ATTCTAT	1.17	1.44	1.15	1.41	1.17	1.16
GTATAGA	1.05	0.646	1.04	0.588	1.17	1.16
AGAACAT	1.21	1.65	1.18	1.67	1.17	1.16
GGCAAAG	0.994	0.252	1.05	0.682	1.17	1.16
AACTCAA	1.22	1.73	1.2	1.79	1.17	1.16
TGAAACA	1.2	1.63	1.18	1.66	1.17	1.16
TGCAATT	1.16	1.38	1.14	1.33	1.17	1.15
GGCAAGA	0.988	0.211	1.06	0.761	1.17	1.15
TAACGCA	1.15	1.28	1.13	1.29	1.17	1.15
CCTCCCA	0.819	-0.908	0.837	-0.913	1.17	1.15
ACTATGC	1.11	1.03	1.09	0.974	1.17	1.15
AACGCAA	1.2	1.63	1.2	1.8	1.17	1.15
ACCCTTA	1.05	0.588	1	0.32	1.17	1.15
GACAATA	1.11	1.02	1.13	1.25	1.17	1.15
CTTATCC	1.02	0.452	1	0.326	1.17	1.15
TCACTAT	1.09	0.868	1.07	0.862	1.17	1.15
ACAACCA	1.17	1.43	1.16	1.53	1.17	1.15
AAGAAAC	1.24	1.86	1.23	2.03	1.17	1.15
CGAGTAT	1.28	2.15	1.22	1.98	1.17	1.15
AGACAAA	1.16	1.36	1.19	1.72	1.17	1.15
AGCCCTA	1.11	0.992	1.08	0.91	1.17	1.15
TCCCCAA	0.89	-0.437	0.897	-0.464	1.17	1.15
ACCAGCA	1.19	1.54	1.15	1.43	1.17	1.15
TACATTC	1.14	1.23	1.13	1.26	1.17	1.15
CAGTTAT	1.16	1.36	1.16	1.49	1.17	1.15
ATAAAGT	1.18	1.46	1.19	1.7	1.17	1.15
TAAGAAA	1.25	1.92	1.24	2.11	1.17	1.15
TTAACCC	1.14	1.24	1.1	1.03	1.17	1.15
ATGCTTT	1.11	0.991	1.07	0.855	1.17	1.15
ATTACTA	1.17	1.41	1.17	1.54	1.17	1.15
TTATTCC	1.12	1.08	1.09	0.982	1.17	1.15
AACTCAT	1.15	1.3	1.13	1.28	1.17	1.15
AAGAGCA	1.22	1.78	1.2	1.83	1.17	1.14
GAAGTAT	1.14	1.22	1.12	1.23	1.17	1.14
TCAATAA	1.18	1.47	1.19	1.69	1.17	1.14
AGCCCCA	1.04	0.569	1.03	0.495	1.17	1.14
CATTTCA	1.16	1.38	1.16	1.48	1.17	1.14
TTTCTTA	1.05	0.593	1.05	0.661	1.17	1.14
CGCAGCA	1.06	0.654	1.08	0.895	1.17	1.14
TAACAAC	1.19	1.52	1.18	1.65	1.17	1.14
AGAAAAG	1.19	1.58	1.2	1.78	1.17	1.14
AGCAAGC	1.17	1.41	1.18	1.69	1.17	1.14
ATAACCT	1.18	1.45	1.14	1.36	1.17	1.14
ATAAGGC	1.02	0.408	1.07	0.815	1.17	1.14
AGATAAA	1.26	2	1.25	2.18	1.17	1.14
TAAAGCC	1.19	1.52	1.14	1.37	1.17	1.14
CCCTAAA	1.05	0.595	1.02	0.462	1.17	1.14
AATAGAG	1.13	1.17	1.13	1.27	1.17	1.14
CCCAGAA	1.36	2.64	1.26	2.27	1.17	1.14
ACCATAC	1.2	1.62	1.16	1.48	1.17	1.14
CTCCCAA	0.889	-0.444	0.878	-0.607	1.17	1.14
GTAGCAT	1.09	0.856	1.05	0.696	1.17	1.14
GTAAAAT	1.18	1.5	1.16	1.53	1.17	1.14
ATGTGTA	1.11	1.03	1.09	0.985	1.17	1.14
ATGTAAC	1.16	1.32	1.14	1.35	1.17	1.14
GAACAAA	1.2	1.63	1.2	1.78	1.17	1.14
ATACTCC	1.02	0.393	0.977	0.136	1.17	1.14
CATAAAG	1.18	1.49	1.17	1.61	1.17	1.14
GCACTTT	1.1	0.935	1.04	0.573	1.17	1.14
ATCTTTA	1.04	0.525	1.04	0.604	1.17	1.14
AAGTAAT	1.27	2.05	1.25	2.17	1.17	1.14
ACTACAC	1.15	1.27	1.14	1.34	1.17	1.14
AAGTACA	1.25	1.93	1.23	2.03	1.17	1.14
CATAACT	1.15	1.27	1.14	1.35	1.17	1.14
ACCTACA	1.16	1.35	1.12	1.18	1.17	1.13
CCCCACA	0.921	-0.233	0.933	-0.197	1.17	1.13
CTAGTAT	1.11	1.03	1.08	0.875	1.17	1.13
CCTTGTA	1.08	0.851	1.03	0.495	1.17	1.13
TTTTCTT	0.966	0.0659	0.98	0.155	1.17	1.13
AGCAATT	1.26	2.01	1.21	1.91	1.17	1.13
ACAGCTA	1.18	1.49	1.18	1.63	1.17	1.13
AGGAAAA	1.1	0.935	1.12	1.21	1.17	1.13
GCCCCAT	1	0.301	0.972	0.0986	1.17	1.13
GCCCAAT	1.12	1.06	1.09	0.977	1.17	1.13
TACACCA	1.18	1.45	1.13	1.31	1.17	1.13
ATATGAG	1.08	0.818	1.07	0.835	1.17	1.13
ACACCAT	1.17	1.41	1.13	1.29	1.17	1.13
TTTACAG	1.05	0.593	1.05	0.713	1.17	1.13
AACTAAC	1.19	1.54	1.17	1.57	1.17	1.13
CCCATAC	1.06	0.674	1.04	0.595	1.17	1.13
CCATAGC	1.16	1.34	1.11	1.15	1.17	1.13
CAGGTAT	1.07	0.766	1.08	0.932	1.17	1.13
CAGCCAA	1.2	1.6	1.19	1.69	1.17	1.13
TTATCCA	1.09	0.898	1.07	0.805	1.17	1.13
ACTATAG	1.08	0.818	1.07	0.84	1.17	1.13
AACGCAT	1.17	1.39	1.14	1.38	1.17	1.13
CATAAGC	1.19	1.57	1.16	1.48	1.17	1.13
ACCCAAA	1.14	1.23	1.12	1.17	1.17	1.13
TTTTCAA	1.07	0.764	1.07	0.862	1.17	1.13
CACCTTA	1.14	1.21	1.09	0.949	1.17	1.13
GCAGAGA	1.1	0.947	1.13	1.3	1.17	1.13
TTTAACT	1.02	0.412	1.02	0.455	1.17	1.13
AGCAGCC	1.2	1.59	1.15	1.4	1.17	1.13
ATGTAGC	1.06	0.693	1.04	0.61	1.17	1.13
TTTTCCA	1.12	1.11	1.09	0.944	1.17	1.13
GGCAAAC	1.04	0.564	1.08	0.935	1.17	1.13
TAGCAAT	1.2	1.61	1.18	1.65	1.17	1.13
TAAATGT	1.11	0.988	1.1	1.02	1.17	1.13
ATAACGC	1.12	1.11	1.1	1.09	1.17	1.12
GGCATAG	0.969	0.0832	1.01	0.349	1.17	1.12
ATGCCCT	1.06	0.7	1.04	0.618	1.17	1.12
CATTATC	1.09	0.898	1.06	0.761	1.17	1.12
TAGTTTA	1.12	1.07	1.12	1.18	1.17	1.12
TACAAGC	1.17	1.4	1.16	1.5	1.17	1.12
GCACTAT	1.11	1.05	1.08	0.915	1.17	1.12
TATGCAG	1.05	0.606	1.05	0.683	1.17	1.12
GCAAAAG	1.12	1.1	1.14	1.38	1.17	1.12
GCCCCAA	1.01	0.352	0.999	0.303	1.17	1.12
AAAATGA	1.21	1.65	1.21	1.84	1.17	1.12
CTAGCAA	1.18	1.5	1.16	1.53	1.17	1.12
ATTCCAA	1.34	2.54	1.27	2.32	1.17	1.12
ACAATAG	1.15	1.29	1.16	1.52	1.17	1.12
ATGTTAT	1.12	1.06	1.11	1.13	1.17	1.12
CAGTGCA	1.18	1.47	1.18	1.63	1.16	1.12
GAGTTTA	1.18	1.45	1.12	1.22	1.16	1.12
ATACCCT	1.11	1.05	1.07	0.827	1.16	1.12
ATACCTT	1.16	1.35	1.12	1.24	1.16	1.12
AATTACC	1.24	1.85	1.18	1.67	1.16	1.12
TCCCTTA	0.981	0.163	0.952	-0.0523	1.16	1.12
CTAAATT	1.16	1.38	1.16	1.5	1.16	1.12
GGCACAA	1.09	0.864	1.09	0.964	1.16	1.12
TATCCCT	1	0.308	0.983	0.181	1.16	1.12
CCTTAAT	1.1	0.943	1.08	0.885	1.16	1.12
AAGAGTA	1.23	1.84	1.21	1.89	1.16	1.12
AGCACTA	1.2	1.63	1.16	1.52	1.16	1.12
CATTACC	1.2	1.58	1.14	1.38	1.16	1.12
AAGCAAG	1.14	1.24	1.18	1.68	1.16	1.12
TAAGCCA	1.19	1.56	1.16	1.51	1.16	1.12
TATTACT	1.07	0.721	1.05	0.703	1.16	1.12
TCATAAT	1.13	1.16	1.14	1.35	1.16	1.12
CACTAAC	1.18	1.49	1.15	1.45	1.16	1.11
TTTGCAT	1.09	0.885	1.06	0.738	1.16	1.11
ACAAAAG	1.19	1.56	1.2	1.83	1.16	1.11
AACCTTA	1.17	1.43	1.13	1.26	1.16	1.11
TAGCCAC	1.11	1.01	1.1	1.03	1.16	1.11
AGGAATA	1.06	0.712	1.07	0.851	1.16	1.11
ATTTTCA	1.1	0.935	1.08	0.892	1.16	1.11
TATCAAT	1.14	1.22	1.13	1.27	1.16	1.11
AATTCAC	1.27	2.08	1.22	1.96	1.16	1.11
GCACTTA	1.13	1.13	1.07	0.829	1.16	1.11
GCCAAAT	1.16	1.35	1.14	1.38	1.16	1.11
TATAGGC	0.97	0.0911	0.984	0.187	1.16	1.11
AATGCCA	1.25	1.94	1.21	1.89	1.16	1.11
CATTCAC	1.18	1.49	1.15	1.43	1.16	1.11
TTTTGCC	1.06	0.672	0.994	0.26	1.16	1.11
ACACGCA	1.14	1.2	1.15	1.4	1.16	1.11
ACACCAA	1.18	1.49	1.16	1.54	1.16	1.11
ATGCCTA	1.15	1.26	1.12	1.18	1.16	1.11
ACCCGCA	1.14	1.19	1.12	1.19	1.16	1.11
CATACCT	1.16	1.33	1.11	1.12	1.16	1.11
CCTTGCC	1.04	0.527	0.954	-0.0389	1.16	1.11
TCCAGCA	1.2	1.63	1.15	1.45	1.16	1.11
TAGAACA	1.12	1.12	1.11	1.1	1.16	1.11
GCCATTA	1.17	1.43	1.15	1.45	1.16	1.11
AAAATGT	1.18	1.49	1.18	1.64	1.16	1.11
GTACAAA	1.16	1.35	1.16	1.53	1.16	1.1
TGCATTA	1.11	1.04	1.11	1.14	1.16	1.1
GCATTCA	1.17	1.42	1.13	1.31	1.16	1.1
CATGCAC	1.16	1.35	1.15	1.41	1.16	1.1
AGGCTCA	0.983	0.174	1.04	0.588	1.16	1.1
ATCATAA	1.15	1.27	1.16	1.53	1.16	1.1
ATGCCAT	1.2	1.63	1.16	1.49	1.16	1.1
AATATCT	1.1	0.94	1.1	1.05	1.16	1.1
GCCCCTT	0.952	-0.0288	0.931	-0.209	1.16	1.1
CAGTATT	1.19	1.53	1.15	1.41	1.16	1.1
TATCAAA	1.15	1.28	1.14	1.38	1.16	1.1
TAGTTTT	1.08	0.819	1.07	0.805	1.16	1.1
TGCCACA	1.11	1.03	1.1	1.05	1.16	1.1
CATATTG	1.06	0.701	1.04	0.641	1.16	1.1
ATTCCAT	1.34	2.54	1.26	2.24	1.16	1.1
ACAAGGA	0.923	-0.221	0.969	0.0754	1.16	1.1
TACATCA	1.14	1.19	1.12	1.23	1.16	1.1
TCCACAT	1.16	1.34	1.12	1.24	1.16	1.1
TACACAG	1.13	1.13	1.13	1.28	1.16	1.1
TATCCTT	1.07	0.782	1.03	0.495	1.16	1.1
TTACTTT	1.04	0.556	1.03	0.559	1.16	1.1
ATTATGT	1.05	0.591	1.04	0.613	1.16	1.1
CAATACT	1.15	1.31	1.14	1.35	1.16	1.1
TAACCAC	1.16	1.37	1.13	1.26	1.16	1.1
ATTCCAC	1.29	2.21	1.21	1.89	1.16	1.1
ATAATCC	1.17	1.41	1.14	1.35	1.16	1.1
CACAGCC	1.14	1.2	1.12	1.22	1.16	1.1
CCATTAC	1.19	1.58	1.15	1.42	1.16	1.1
CCAAGCA	1.19	1.52	1.19	1.74	1.16	1.1
GCTATTA	1.06	0.695	1.05	0.69	1.16	1.1
ATGTATT	1.11	1.05	1.12	1.21	1.16	1.09
GACACAA	1.09	0.89	1.11	1.15	1.16	1.09
TTACAAC	1.14	1.2	1.12	1.22	1.16	1.09
ACTAAAC	1.16	1.35	1.16	1.47	1.16	1.09
CAATCCC	1.06	0.676	1.05	0.694	1.16	1.09
ATGCTAA	1.21	1.69	1.18	1.65	1.16	1.09
CTGCAAT	1.08	0.79	1.06	0.747	1.16	1.09
TCCCCTA	0.869	-0.578	0.878	-0.604	1.16	1.09
GCAACTA	1.11	1.02	1.1	1.07	1.16	1.09
TGCCCTA	1.06	0.657	1.02	0.465	1.16	1.09
AAATCCC	1.06	0.696	1.04	0.618	1.16	1.09
CAAGCCA	1.17	1.44	1.19	1.71	1.16	1.09
ACCCTAT	1.08	0.798	1.04	0.587	1.16	1.09
AAACTAC	1.18	1.47	1.15	1.46	1.16	1.09
AAAGCAG	1.14	1.22	1.16	1.49	1.16	1.09
AATCCAT	1.26	2.01	1.21	1.85	1.16	1.09
GTATGTA	1.03	0.459	1.04	0.579	1.16	1.09
CCAAAAC	1.17	1.44	1.16	1.51	1.16	1.09
AGCACCT	1.22	1.74	1.12	1.19	1.16	1.09
AGAATAC	1.31	2.31	1.24	2.14	1.16	1.09
CACCCCA	0.976	0.133	0.965	0.044	1.16	1.09
CTAATAC	1.15	1.3	1.12	1.24	1.16	1.09
GAATTAA	1.24	1.85	1.22	1.97	1.16	1.09
GAAGGCA	0.979	0.15	1.06	0.778	1.16	1.08
CTACTTT	1.05	0.652	1.02	0.476	1.16	1.08
AGTATGT	1.09	0.862	1.09	0.944	1.16	1.08
CAGCCAT	1.18	1.5	1.14	1.38	1.16	1.08
TTTTCAT	1.05	0.61	1.04	0.643	1.16	1.08
ATCCCCT	0.882	-0.495	0.885	-0.553	1.16	1.08
GTAACAA	1.19	1.57	1.19	1.7	1.16	1.08
ATCACAT	1.15	1.25	1.14	1.38	1.16	1.08
ATTATTC	1.11	1	1.11	1.13	1.16	1.08
GTAACAT	1.15	1.25	1.11	1.15	1.16	1.08
AGGCTTA	0.978	0.141	1.02	0.474	1.16	1.08
TACCCCA	0.99	0.224	0.981	0.167	1.16	1.08
ACAGCCT	1.12	1.11	1.05	0.655	1.16	1.08
GAAATAG	1.12	1.08	1.11	1.11	1.16	1.08
ACCACTA	1.18	1.48	1.13	1.29	1.16	1.08
CACCCAA	1.1	0.969	1.05	0.666	1.16	1.08
CTTATTC	1.05	0.594	1.03	0.532	1.16	1.08
CCCGCAA	1.09	0.89	1.09	0.968	1.16	1.08
CCATATC	1.11	0.99	1.07	0.81	1.16	1.08
CCCGAAT	1.26	2.03	1.18	1.68	1.16	1.08
AGTGCAT	1.19	1.58	1.15	1.41	1.16	1.08
AACCATT	1.23	1.81	1.18	1.67	1.16	1.08
TAACCTA	1.17	1.41	1.15	1.42	1.16	1.08
TACGCAT	1.13	1.13	1.11	1.15	1.16	1.08
CAAAAGC	1.2	1.62	1.18	1.67	1.16	1.08
TTATCTA	1	0.306	1.03	0.569	1.16	1.08
TTACCAT	1.14	1.23	1.11	1.15	1.16	1.08
ATAATGA	1.16	1.35	1.15	1.41	1.16	1.08
ATGCCTT	1.12	1.1	1.07	0.846	1.16	1.08
CAATCCA	1.18	1.47	1.16	1.5	1.16	1.07
CACTGCA	1.07	0.73	1.05	0.707	1.16	1.07
ACCCAAT	1.14	1.22	1.11	1.1	1.16	1.07
CCGAGTT	1.48	3.48	1.33	2.8	1.16	1.07
GCCCACA	1.06	0.714	1.07	0.852	1.16	1.07
AGAACCA	1.25	1.98	1.21	1.9	1.16	1.07
GCGAAAA	1.14	1.25	1.14	1.37	1.16	1.07
TTTCATA	1.15	1.26	1.14	1.33	1.16	1.07
ATACATC	1.14	1.2	1.13	1.24	1.16	1.07
AATCTAT	1.12	1.09	1.11	1.13	1.16	1.07
GCCCAAA	1.1	0.964	1.1	1.02	1.16	1.07
TAAAAAG	1.18	1.49	1.17	1.6	1.16	1.07
GTGTTTA	1.06	0.67	1.03	0.561	1.16	1.07
ACAGAAT	1.25	1.97	1.23	2.02	1.16	1.07
CTCAAAA	1.16	1.32	1.15	1.39	1.16	1.07
TCCAAAA	1.25	1.91	1.21	1.9	1.16	1.07
AAGTATT	1.17	1.42	1.16	1.51	1.16	1.07
CCTCTAT	1.01	0.36	0.983	0.177	1.16	1.07
TTCACAT	1.16	1.36	1.14	1.38	1.16	1.07
CACATTC	1.17	1.39	1.13	1.3	1.16	1.07
ACGCACA	1.12	1.11	1.13	1.27	1.16	1.07
CACCATT	1.16	1.37	1.11	1.13	1.16	1.07
TTAAACC	1.16	1.35	1.12	1.2	1.16	1.07
ATACTCA	1.15	1.29	1.13	1.31	1.16	1.07
AGAGCAT	1.2	1.64	1.17	1.58	1.16	1.07
CCCAGCA	1.09	0.866	1.08	0.936	1.16	1.07
TGCAAAT	1.16	1.36	1.14	1.38	1.16	1.07
GACATAA	1.1	0.968	1.13	1.24	1.16	1.07
AGCAAAG	1.16	1.34	1.15	1.46	1.16	1.07
CAAGCCC	1.13	1.15	1.12	1.24	1.16	1.07
TCATACA	1.14	1.23	1.13	1.3	1.16	1.07
CAACTTT	1.1	0.964	1.09	0.951	1.16	1.07
CCACAAC	1.13	1.17	1.13	1.25	1.16	1.07
CCAAGTA	1.23	1.81	1.18	1.66	1.16	1.07
GCCCATT	1.1	0.977	1.06	0.719	1.16	1.07
CCGCAAA	1.15	1.3	1.13	1.3	1.16	1.07
AATTATG	1.13	1.16	1.12	1.19	1.16	1.07
GAGGCAA	0.981	0.161	1.06	0.719	1.16	1.07
AAAAACT	1.17	1.41	1.17	1.58	1.16	1.07
TATTCTT	1.06	0.657	1.04	0.638	1.16	1.07
GTATAAG	1.05	0.652	1.07	0.848	1.16	1.06
ATACAGT	1.17	1.43	1.16	1.51	1.16	1.06
TAGAGTA	1.17	1.43	1.14	1.34	1.15	1.06
GAAGAAA	1.22	1.74	1.21	1.88	1.15	1.06
TAACAGG	0.958	0.0129	1.03	0.561	1.15	1.06
ACCCTTT	1.03	0.518	0.981	0.165	1.15	1.06
TTTAGCG	0.944	-0.0805	0.938	-0.158	1.15	1.06
AAAGAAC	1.15	1.3	1.15	1.4	1.15	1.06
CATTCTA	1.16	1.35	1.13	1.3	1.15	1.06
[truncated: 14,386 more rows]

## Sheet: 8-mers_enrichment_R
[ARID]	250 nM	Z	1000 nM	Z	5000 nM	Z
	mean R: 0.950	St.Dev: 0.164	mean R: 0.953	St.Dev: 0.146	mean R: 0.957	St.Dev: 0.202
ACAGGCAG	1.71	4.65	2.81	12.8	5.86	24.3
CAGGCAGA	1.57	3.74	2.4	9.89	4.55	17.8
CAGGCAGG	1.38	2.61	2.24	8.82	4.38	17
CAGGCAGC	1.49	3.27	2.21	8.6	4.18	16
AGGCAGCG	1.36	2.49	2.04	7.45	3.88	14.5
TACAGGCA	1.44	2.96	2.02	7.29	3.78	14
CAGGCAGT	1.39	2.7	2.01	7.24	3.78	14
ACAGGCAA	1.45	3.06	2.03	7.37	3.73	13.8
GCAGGCAG	1.24	1.76	1.95	6.83	3.64	13.3
GACAGGCA	1.31	2.22	1.91	6.58	3.59	13
AGGCAGGT	1.26	1.87	1.86	6.23	3.5	12.6
AACAGGCA	1.46	3.09	1.97	6.93	3.4	12.1
AGGCAGGC	1.2	1.51	1.77	5.6	3.27	11.5
AGGCCGTC	1.11	0.954	1.76	5.49	3.08	10.5
AGGCAGCA	1.33	2.28	1.77	5.6	3.07	10.5
CAGGCAAT	1.39	2.67	1.8	5.77	3.05	10.4
AGGCAGGG	1.08	0.768	1.61	4.51	2.94	9.82
TCAGGCAG	1.21	1.61	1.71	5.18	2.89	9.61
ACAGGCAT	1.35	2.45	1.71	5.18	2.85	9.38
AGGCAGTC	1.21	1.56	1.69	5.06	2.84	9.35
AGGCAGGA	1.12	1.05	1.64	4.72	2.83	9.29
AGGCAGAT	1.21	1.55	1.69	5.03	2.78	9.02
CACAGGCA	1.32	2.23	1.67	4.92	2.75	8.87
AGGCAGTG	1.19	1.48	1.61	4.48	2.68	8.55
GGCAGCGT	1.1	0.915	1.6	4.43	2.67	8.51
CCAGGCAG	1.22	1.67	1.61	4.52	2.65	8.39
AGCAGGCA	1.25	1.82	1.63	4.64	2.63	8.29
CAGGCAAG	1.21	1.6	1.6	4.4	2.6	8.16
TTTTTTTT	1.03	0.513	1.12	1.12	2.58	8.04
AGGCAGAG	1.22	1.67	1.61	4.47	2.56	7.97
TATATATA	1.28	2.03	1.37	2.88	2.56	7.96
CAGGCAAA	1.32	2.28	1.65	4.74	2.56	7.94
ACAGGCTA	1.21	1.57	1.57	4.23	2.55	7.89
AGGCAGAA	1.28	1.98	1.63	4.66	2.54	7.87
GTATATTT	1.12	1.06	1.18	1.52	2.5	7.65
AGACAGGC	1.13	1.1	1.47	3.56	2.47	7.52
AGGCAGTA	1.2	1.53	1.57	4.21	2.47	7.51
GGCAGGCA	1.02	0.45	1.43	3.25	2.47	7.49
ATACAGGC	1.17	1.35	1.5	3.77	2.46	7.44
ACAGGCAC	1.27	1.95	1.58	4.32	2.45	7.42
AGGCAGCT	1.2	1.5	1.56	4.17	2.44	7.34
AGGCAGAC	1.11	1	1.52	3.87	2.43	7.3
AGGCAGTT	1.18	1.38	1.52	3.91	2.42	7.26
GCATATTT	1.17	1.35	1.23	1.87	2.39	7.09
TTTTTTTA	1.11	0.986	1.11	1.09	2.38	7.06
ATATATAT	1.31	2.19	1.38	2.9	2.37	7.01
AATATATA	1.42	2.84	1.48	3.62	2.36	6.95
CAGGCACG	1.1	0.937	1.45	3.38	2.36	6.95
CAGGCATG	1.13	1.1	1.39	3	2.36	6.94
CATATATA	1.42	2.87	1.37	2.87	2.35	6.9
TATATTTT	1.17	1.31	1.23	1.92	2.34	6.88
AAGGCAGG	1.03	0.464	1.41	3.15	2.3	6.68
TTTTTTAT	1.07	0.729	1.13	1.24	2.3	6.66
TGACAGGC	1.07	0.723	1.39	3.01	2.3	6.64
ATATATAA	1.36	2.47	1.4	3.04	2.29	6.63
TTTATATA	1.21	1.58	1.28	2.25	2.25	6.43
GTTTTTTT	1.08	0.814	1.1	0.981	2.24	6.38
TTATATAT	1.18	1.42	1.25	2.07	2.24	6.38
CAGGCAAC	1.22	1.62	1.46	3.48	2.23	6.3
TAGGCAGG	1.02	0.417	1.37	2.83	2.22	6.24
TATATATT	1.24	1.77	1.27	2.17	2.21	6.23
AGGCAATC	1.18	1.37	1.48	3.63	2.2	6.18
GCAGGCAA	1.11	0.989	1.41	3.16	2.2	6.18
TATTTTTT	1.13	1.09	1.16	1.39	2.19	6.14
AAACAGGC	1.2	1.51	1.45	3.43	2.19	6.12
TTACAGGC	1.11	0.949	1.35	2.69	2.17	6.04
CAGGCATA	1.3	2.12	1.49	3.69	2.17	6.03
GGCAGGCG	0.958	0.0494	1.32	2.5	2.16	5.97
TTCAGGCA	1.18	1.43	1.42	3.2	2.16	5.95
TATATAAA	1.32	2.23	1.38	2.9	2.15	5.92
TTTTTATA	1.12	1.03	1.18	1.55	2.15	5.9
TTTATTTT	1.12	1.02	1.17	1.47	2.13	5.84
GGCAGGAT	0.95	-0.00234	1.31	2.42	2.13	5.81
ACAGGCCA	1.16	1.25	1.42	3.2	2.12	5.78
AGGCCGTT	0.974	0.144	1.37	2.85	2.12	5.77
TTTTATAT	1.1	0.908	1.18	1.57	2.12	5.75
AAGGCAGC	1.17	1.36	1.42	3.23	2.11	5.73
CTTTTTTT	1.02	0.454	1.04	0.582	2.11	5.71
GGCAGGGT	0.899	-0.311	1.26	2.07	2.11	5.7
ATATATAC	1.34	2.36	1.35	2.69	2.1	5.66
TATATTTA	1.17	1.36	1.24	1.95	2.1	5.65
ATTATATA	1.29	2.07	1.3	2.41	2.09	5.62
CTTTTTTA	1.06	0.64	1.1	1.01	2.08	5.59
GGCAGGTC	0.953	0.0153	1.3	2.41	2.08	5.59
ACAGGCGA	1.08	0.786	1.37	2.82	2.07	5.54
ATATATTA	1.32	2.23	1.34	2.66	2.07	5.53
CTATATAT	1.21	1.61	1.23	1.9	2.07	5.53
AGGCACGT	1.06	0.698	1.34	2.68	2.06	5.49
ATATTTTA	1.22	1.66	1.27	2.2	2.06	5.48
GGCAGCGA	1.1	0.935	1.36	2.78	2.06	5.48
TAAGGCAG	1.05	0.581	1.37	2.87	2.05	5.41
AGGCAGCC	1.19	1.45	1.41	3.12	2.05	5.4
TACAGGCG	1.02	0.404	1.31	2.46	2.04	5.37
ATATTATA	1.3	2.14	1.33	2.55	2.03	5.34
ACATATAT	1.32	2.25	1.33	2.56	2.03	5.34
TTTTTATT	1.08	0.816	1.15	1.33	2.03	5.31
AAATATAT	1.35	2.46	1.42	3.18	2.03	5.31
CTTATATA	1.21	1.55	1.24	1.99	2.02	5.25
GTATATAT	1.2	1.51	1.23	1.88	2.01	5.23
ACACAGGC	1.12	1.03	1.39	3.02	2.01	5.22
GTTTATTT	1.09	0.844	1.15	1.33	2.01	5.21
TTTTATTT	1.09	0.858	1.11	1.07	2	5.2
CAGGCTAA	1.16	1.27	1.41	3.13	2	5.2
GGCAGCGC	1.01	0.394	1.31	2.42	2	5.18
TTTATATT	1.19	1.47	1.2	1.68	2	5.17
TATATTAT	1.23	1.69	1.25	2	2	5.16
CTTTATAT	1.16	1.27	1.15	1.33	2	5.16
GCTTTTTT	0.999	0.295	1.05	0.673	2	5.16
ATATATTT	1.21	1.59	1.25	2.06	2	5.15
ATCAGGCA	1.1	0.927	1.4	3.09	1.99	5.14
GCATATAT	1.24	1.79	1.22	1.86	1.99	5.14
ATAGGCAG	1.09	0.877	1.36	2.77	1.99	5.13
TATATACA	1.32	2.26	1.3	2.4	1.99	5.11
CATATTTT	1.19	1.47	1.23	1.88	1.98	5.08
TATTTTTA	1.15	1.23	1.18	1.55	1.98	5.08
CTTTTTAT	1.08	0.803	1.1	1	1.98	5.06
TGCAGGCA	1.07	0.759	1.32	2.49	1.98	5.05
GGCAGCAT	1.1	0.892	1.26	2.13	1.97	5.04
TTTTTTAC	1.11	0.981	1.11	1.06	1.97	5.03
ATTTTTTA	1.15	1.22	1.18	1.58	1.97	5.03
CATATTTA	1.27	1.92	1.26	2.13	1.97	5
CAGGCGAT	1.06	0.673	1.35	2.69	1.96	4.97
AATATTTA	1.3	2.16	1.33	2.59	1.96	4.96
TATATTAA	1.3	2.11	1.31	2.45	1.96	4.96
TATATAAT	1.28	2	1.32	2.54	1.95	4.93
TTTTTTAA	1.12	1.03	1.13	1.22	1.95	4.91
TGTATATT	1.11	0.96	1.15	1.33	1.95	4.9
ATATTTTT	1.17	1.36	1.19	1.6	1.94	4.89
ATATATAG	1.23	1.72	1.24	1.98	1.94	4.88
ATATTTAA	1.26	1.86	1.29	2.28	1.94	4.87
TTATATAA	1.24	1.77	1.29	2.34	1.94	4.87
GAGGCAGG	0.922	-0.17	1.21	1.79	1.94	4.86
CACATATA	1.39	2.66	1.39	3	1.93	4.85
TTTATTTA	1.14	1.15	1.16	1.41	1.93	4.84
CAGGCTAG	1.04	0.534	1.36	2.75	1.93	4.84
TGAAATAT	1.26	1.87	1.26	2.11	1.93	4.82
TAACAGGC	1.11	1	1.34	2.66	1.93	4.81
GCAGGCAT	1.11	0.957	1.34	2.65	1.93	4.81
TTATTTTT	1.06	0.675	1.13	1.2	1.93	4.81
GGCAGGTT	0.979	0.177	1.27	2.15	1.93	4.8
TTTTTAAT	1.11	0.95	1.14	1.26	1.92	4.79
CAGGCATC	1.1	0.905	1.32	2.53	1.92	4.78
TATTATAT	1.18	1.42	1.2	1.71	1.92	4.77
AGTATATA	1.36	2.51	1.32	2.53	1.92	4.77
CAATATAT	1.32	2.28	1.34	2.68	1.92	4.76
CAGGCATT	1.23	1.7	1.37	2.83	1.91	4.73
ACTATATA	1.27	1.93	1.29	2.33	1.91	4.73
ATTTTTTT	1.05	0.602	1.08	0.876	1.91	4.73
TTATATTT	1.14	1.16	1.17	1.46	1.91	4.73
TCAGGCAA	1.12	1.05	1.37	2.83	1.91	4.72
ACAGGCGC	1.1	0.892	1.3	2.41	1.91	4.71
CATATATT	1.28	1.98	1.25	2.01	1.91	4.71
ATATTTAT	1.2	1.51	1.25	2.01	1.91	4.7
AAAATATA	1.44	2.96	1.48	3.63	1.9	4.7
ATTTATAT	1.24	1.75	1.29	2.29	1.9	4.69
TTTATTAT	1.17	1.33	1.24	1.99	1.9	4.66
AACATATA	1.39	2.68	1.43	3.27	1.89	4.65
ATTTTATA	1.22	1.62	1.24	1.95	1.89	4.65
AGCATATA	1.39	2.68	1.37	2.88	1.89	4.65
ACAGGCCG	1.01	0.347	1.29	2.33	1.89	4.64
TATTTTAA	1.16	1.27	1.21	1.78	1.89	4.64
ATATAATA	1.38	2.63	1.4	3.05	1.89	4.62
TACATATA	1.34	2.37	1.32	2.54	1.89	4.62
TTATATTA	1.19	1.48	1.23	1.93	1.89	4.62
TTATTATA	1.22	1.62	1.24	1.97	1.89	4.61
GGCAGCAA	1.11	0.943	1.3	2.38	1.89	4.6
TTATTTTA	1.13	1.08	1.19	1.66	1.88	4.6
GTCGCTCC	0.784	-1.01	0.921	-0.22	1.88	4.59
GCTTATTT	1.05	0.634	1.11	1.08	1.88	4.58
TATATTTG	1.08	0.773	1.09	0.917	1.88	4.58
TATTTTAT	1.12	1.04	1.18	1.55	1.88	4.57
ACCAGGCA	1.18	1.4	1.38	2.94	1.87	4.55
TAGGCAGC	1.09	0.839	1.3	2.35	1.87	4.53
AAATATAA	1.45	3.03	1.5	3.76	1.87	4.52
TATTTATA	1.16	1.28	1.24	1.97	1.87	4.52
TTTTTTTC	1	0.312	1.04	0.6	1.87	4.51
TATATAGC	1.27	1.94	1.23	1.93	1.86	4.5
GAAATATA	1.34	2.37	1.35	2.73	1.86	4.5
TGTTTTTT	1.02	0.407	1.06	0.742	1.86	4.49
AATTTATA	1.33	2.33	1.37	2.86	1.86	4.48
TAATATAT	1.3	2.15	1.33	2.55	1.86	4.46
ATAATATA	1.4	2.72	1.42	3.23	1.85	4.45
TATTTATT	1.15	1.21	1.17	1.5	1.85	4.44
CATTTTTA	1.22	1.67	1.2	1.66	1.85	4.44
TATATATG	1.14	1.18	1.16	1.4	1.85	4.42
TTATTTAT	1.08	0.814	1.13	1.21	1.85	4.41
GCAATATA	1.32	2.26	1.33	2.58	1.84	4.4
TGCATATT	1.15	1.2	1.18	1.56	1.84	4.39
CTTATTTT	1.05	0.636	1.12	1.14	1.84	4.39
GTACAGGC	1.01	0.364	1.23	1.92	1.84	4.39
TACAGGCC	1.08	0.819	1.28	2.24	1.84	4.38
TATTATAA	1.27	1.97	1.3	2.37	1.84	4.38
GGCAGCGG	0.918	-0.193	1.2	1.67	1.84	4.36
AATATAAA	1.45	3.04	1.49	3.65	1.84	4.36
CTTTTTAA	1.08	0.78	1.08	0.882	1.84	4.36
GAATATAT	1.28	2.03	1.3	2.4	1.83	4.35
TGTATATA	1.19	1.47	1.18	1.58	1.83	4.33
GGCAGGGA	0.931	-0.115	1.21	1.78	1.83	4.33
AATATATT	1.27	1.97	1.32	2.51	1.83	4.32
CTTTTATA	1.11	0.97	1.13	1.19	1.83	4.31
TCGCTCCC	0.853	-0.59	0.908	-0.312	1.82	4.31
ACATATAA	1.36	2.49	1.41	3.11	1.82	4.3
ATATAAAA	1.4	2.72	1.44	3.32	1.82	4.29
CATTTATA	1.31	2.21	1.29	2.34	1.82	4.28
TTATATAC	1.19	1.48	1.19	1.65	1.82	4.27
CATTATAT	1.24	1.75	1.26	2.09	1.82	4.27
GCTATATA	1.21	1.57	1.22	1.8	1.81	4.25
GAGGCAGC	1.02	0.447	1.25	2.02	1.81	4.22
CTATATAA	1.26	1.88	1.25	2.06	1.81	4.22
ATATTTGA	1.07	0.749	1.11	1.08	1.81	4.22
TATATAAC	1.2	1.54	1.22	1.84	1.81	4.21
GAACAGGC	1.03	0.504	1.27	2.14	1.8	4.19
CAAATATA	1.41	2.78	1.4	3.08	1.8	4.19
ATATTTAC	1.23	1.71	1.25	2.03	1.8	4.19
ATTTTTAT	1.14	1.16	1.2	1.67	1.8	4.19
ACAATATA	1.37	2.55	1.39	2.98	1.8	4.18
GGCACCCG	1.35	2.45	1.35	2.7	1.8	4.18
TATATACC	1.31	2.16	1.26	2.1	1.8	4.17
CATTTTTT	1.11	0.993	1.12	1.14	1.79	4.15
ACAGGCGG	0.909	-0.25	1.2	1.67	1.79	4.14
TTTTATAA	1.15	1.24	1.21	1.75	1.79	4.14
AAAGGCAG	1.09	0.854	1.3	2.38	1.79	4.13
GAATATTT	1.24	1.74	1.2	1.71	1.79	4.12
AGGCAAAT	1.2	1.5	1.34	2.66	1.79	4.11
GTATATAA	1.23	1.68	1.24	1.99	1.79	4.11
TATATAGA	1.16	1.25	1.17	1.48	1.78	4.1
TTTTTACA	1.16	1.27	1.16	1.44	1.78	4.1
AATTATAT	1.27	1.95	1.32	2.49	1.78	4.09
ACAGGCTC	1.05	0.582	1.26	2.07	1.78	4.09
TAAATATA	1.33	2.32	1.4	3.03	1.78	4.08
GACAGGCG	0.915	-0.212	1.19	1.6	1.78	4.07
TATATATC	1.12	1.06	1.17	1.51	1.78	4.06
GGCAGCAG	1.01	0.365	1.29	2.3	1.77	4.06
AGGCAATT	1.21	1.61	1.32	2.54	1.77	4.06
GGCAGTGT	1.04	0.542	1.19	1.65	1.77	4.05
AATATTAT	1.26	1.89	1.31	2.41	1.77	4.04
GACAGGCC	0.988	0.231	1.23	1.89	1.77	4.03
CATATACA	1.42	2.87	1.39	2.97	1.77	4.03
AATATAAT	1.36	2.5	1.38	2.95	1.77	4.02
CTATTTTT	1.08	0.786	1.12	1.12	1.77	4.01
TATTTAAA	1.2	1.54	1.24	1.99	1.76	4
ATTATTTA	1.24	1.78	1.26	2.09	1.76	4
AACAGGCG	1.02	0.413	1.24	2	1.76	3.98
ATATAGCG	1.12	1.02	1.1	1.02	1.76	3.98
ATATAGCA	1.37	2.54	1.33	2.6	1.76	3.98
GGCAGGTA	0.991	0.245	1.2	1.69	1.76	3.98
ACAGGCTT	1.05	0.586	1.21	1.79	1.76	3.98
AATATTTT	1.2	1.54	1.22	1.83	1.76	3.97
CATATTAT	1.27	1.93	1.25	2.06	1.75	3.96
TAATATAA	1.32	2.25	1.35	2.7	1.75	3.95
GGCAGTAT	1.09	0.824	1.23	1.92	1.75	3.95
CCTTTTTA	1.05	0.634	1.07	0.778	1.75	3.95
CCATATAT	1.32	2.24	1.24	1.94	1.75	3.95
GCTTATAT	1.1	0.922	1.11	1.07	1.75	3.93
TATAATAT	1.27	1.94	1.31	2.43	1.75	3.93
CTTATATT	1.11	0.996	1.14	1.28	1.75	3.93
GCAGGCAC	1.03	0.457	1.22	1.81	1.75	3.92
GCATATAA	1.28	2	1.29	2.3	1.75	3.92
ATATACAA	1.38	2.62	1.39	3.02	1.75	3.91
CATATAAA	1.38	2.61	1.38	2.9	1.74	3.91
TTTATAAA	1.22	1.65	1.24	1.95	1.74	3.9
CCTATATA	1.21	1.55	1.17	1.52	1.74	3.9
AATATACA	1.41	2.8	1.41	3.16	1.74	3.9
ATTTTTAA	1.21	1.59	1.18	1.55	1.74	3.9
CATTTTAT	1.15	1.23	1.18	1.54	1.74	3.88
AGAGGCAG	1.02	0.414	1.25	2.04	1.74	3.88
TTTTTAAC	1.13	1.11	1.11	1.05	1.74	3.88
ATATTTTC	1.07	0.724	1.13	1.2	1.74	3.87
GGCAGGTG	0.914	-0.222	1.21	1.74	1.74	3.87
TATTTTAC	1.13	1.11	1.15	1.38	1.73	3.86
TATAAATA	1.34	2.35	1.36	2.81	1.73	3.86
ACTTTATA	1.19	1.46	1.18	1.52	1.73	3.85
GTTTATAT	1.1	0.924	1.13	1.22	1.73	3.85
AAGGCAGT	1.07	0.733	1.29	2.34	1.73	3.84
TATTTACA	1.23	1.68	1.26	2.11	1.73	3.84
ACTTTTTT	1.04	0.543	1.06	0.737	1.73	3.84
GTATTTTT	1.09	0.853	1.06	0.766	1.73	3.83
TGCATATA	1.22	1.63	1.2	1.68	1.73	3.82
GTTTTTTA	1.06	0.682	1.1	0.976	1.73	3.82
GACAGGCT	0.967	0.102	1.14	1.31	1.73	3.82
GGCAGAGT	1.03	0.499	1.25	2.06	1.72	3.81
GTGTATAT	1.11	0.955	1.08	0.892	1.72	3.81
ATATAAAT	1.31	2.2	1.36	2.77	1.72	3.81
TTTTATTA	1.14	1.13	1.14	1.31	1.72	3.8
CAATATAA	1.4	2.74	1.42	3.17	1.72	3.8
TTTTTTTG	0.942	-0.0486	0.971	0.125	1.72	3.8
CTTATTTA	1.07	0.732	1.11	1.08	1.72	3.78
ACATTATA	1.31	2.2	1.33	2.58	1.72	3.78
GGCAGGAA	0.968	0.107	1.2	1.68	1.72	3.77
TAGCGTCA	0.852	-0.596	0.905	-0.332	1.72	3.76
TCATATAT	1.19	1.45	1.18	1.53	1.71	3.76
TATTATTT	1.15	1.19	1.18	1.53	1.71	3.76
ATATAACA	1.35	2.45	1.36	2.8	1.71	3.75
AGGCAAGT	1.06	0.66	1.26	2.13	1.71	3.75
ATTATATT	1.15	1.24	1.22	1.8	1.71	3.75
AGGCAATA	1.21	1.56	1.3	2.35	1.71	3.74
ACTTATAT	1.17	1.33	1.21	1.73	1.71	3.74
CTATTTAT	1.13	1.1	1.14	1.25	1.71	3.74
GTCCTCCC	0.764	-1.13	0.805	-1.02	1.71	3.73
TTTTTAAA	1.13	1.1	1.13	1.19	1.71	3.73
TCTATATA	1.19	1.46	1.19	1.65	1.71	3.73
AAAAAAAA	1.56	3.68	1.63	4.65	1.71	3.72
ATTTATAA	1.24	1.79	1.26	2.13	1.71	3.72
ATATAAAC	1.3	2.13	1.32	2.54	1.71	3.72
ACATATAC	1.32	2.23	1.32	2.49	1.71	3.71
ATGTATAT	1.21	1.6	1.21	1.74	1.7	3.71
AGAATATA	1.46	3.08	1.41	3.15	1.7	3.7
ACATATTA	1.31	2.22	1.31	2.47	1.7	3.7
TTTTAAAT	1.16	1.26	1.18	1.58	1.7	3.69
ACTTTTTA	1.08	0.818	1.09	0.949	1.7	3.69
TTATATAG	1.11	0.973	1.12	1.15	1.7	3.69
TTAATATA	1.26	1.9	1.3	2.37	1.7	3.69
CTAATATA	1.28	1.99	1.28	2.27	1.7	3.69
TGCAATAT	1.24	1.77	1.24	1.98	1.7	3.69
TATACATA	1.33	2.32	1.31	2.47	1.7	3.69
AAATATTA	1.35	2.46	1.34	2.67	1.7	3.68
ACATATTT	1.19	1.49	1.23	1.9	1.7	3.68
AGGCAACG	1.11	0.961	1.25	2.03	1.7	3.68
TCTTTTTT	0.942	-0.0504	0.998	0.307	1.7	3.68
AATATAGC	1.35	2.42	1.29	2.32	1.7	3.68
ATATATGC	1.26	1.9	1.22	1.8	1.7	3.68
GCTTTATA	1.16	1.29	1.15	1.32	1.7	3.67
TACAGGCT	1.01	0.386	1.17	1.48	1.7	3.67
CTATATTA	1.22	1.67	1.23	1.88	1.7	3.67
CTATTATA	1.28	1.99	1.24	1.95	1.69	3.66
TAGCGTCC	0.854	-0.588	0.892	-0.416	1.69	3.66
AGGCAAAA	1.24	1.76	1.37	2.85	1.69	3.66
ACACATAT	1.31	2.21	1.33	2.57	1.69	3.65
GCTTTTTA	1.06	0.641	1.03	0.512	1.69	3.65
TATATTAC	1.22	1.63	1.24	1.95	1.69	3.65
CCAATATA	1.37	2.53	1.33	2.6	1.69	3.65
ATATTAAA	1.32	2.24	1.36	2.77	1.69	3.64
TTTTATAC	1.12	1	1.1	1.02	1.69	3.64
GTTTTTAT	1.05	0.631	1.1	1.01	1.69	3.63
GTATATAG	1.11	0.965	1.1	1.03	1.69	3.63
ACATTTTT	1.19	1.45	1.17	1.52	1.69	3.63
GGCAGCAC	1.07	0.725	1.23	1.87	1.69	3.63
CAGGCTAC	1.07	0.753	1.23	1.89	1.69	3.62
ATATACAC	1.34	2.35	1.32	2.52	1.69	3.62
CTTTATTT	1.05	0.618	1.07	0.823	1.69	3.62
AAAAAATA	1.48	3.2	1.53	3.99	1.69	3.62
ATATACAT	1.33	2.33	1.33	2.56	1.68	3.61
CACTATAT	1.26	1.87	1.23	1.88	1.68	3.61
AATATAGT	1.24	1.79	1.24	2	1.68	3.6
CGCAGGCA	1	0.328	1.23	1.92	1.68	3.6
AAATTATA	1.35	2.42	1.38	2.94	1.68	3.59
CGCATATA	1.21	1.56	1.18	1.57	1.68	3.59
TTTATACA	1.21	1.59	1.2	1.68	1.68	3.59
GGCAGCTT	1.04	0.557	1.19	1.63	1.68	3.59
AATATTAA	1.36	2.49	1.38	2.93	1.68	3.58
TGGCACCC	1.17	1.35	1.17	1.49	1.68	3.58
GCATATTA	1.21	1.58	1.24	1.99	1.68	3.58
TTATTTAA	1.16	1.25	1.19	1.64	1.68	3.58
CTATATTT	1.1	0.912	1.15	1.35	1.68	3.57
GCAGCATA	1.22	1.65	1.26	2.09	1.68	3.57
CCTTTTTT	0.978	0.169	1.02	0.456	1.68	3.56
TATATTCA	1.21	1.58	1.22	1.84	1.67	3.56
GGCAGGGG	0.811	-0.847	1.08	0.866	1.67	3.55
AAAAATAT	1.39	2.67	1.43	3.28	1.67	3.55
AATTTTTA	1.2	1.52	1.24	1.93	1.67	3.55
AACAGGCT	1.04	0.535	1.23	1.87	1.67	3.55
CTTATTAT	1.11	0.984	1.12	1.14	1.67	3.55
CAATATTA	1.33	2.3	1.35	2.69	1.67	3.54
TATAGCGT	1.03	0.463	1.05	0.659	1.67	3.54
AGGCATAT	1.2	1.52	1.27	2.2	1.67	3.54
ATATTATT	1.22	1.63	1.23	1.91	1.67	3.53
AATATATG	1.22	1.61	1.23	1.88	1.67	3.52
CAGTATAT	1.3	2.13	1.26	2.09	1.67	3.52
CCTTATAT	1.14	1.17	1.13	1.21	1.67	3.52
GGCAGTAA	1.11	0.97	1.29	2.31	1.67	3.52
CTATATAC	1.22	1.63	1.21	1.77	1.67	3.52
CAGCATAT	1.29	2.09	1.28	2.23	1.67	3.52
ATATTACA	1.31	2.2	1.35	2.72	1.67	3.52
GCATATAC	1.24	1.76	1.23	1.9	1.67	3.51
TATTATAC	1.25	1.8	1.21	1.75	1.66	3.51
ATTTATTA	1.21	1.57	1.25	2.03	1.66	3.5
GCAATATT	1.22	1.64	1.23	1.88	1.66	3.5
TTATTAAT	1.18	1.43	1.19	1.65	1.66	3.5
GCTTTTAT	1.07	0.712	1.05	0.669	1.66	3.49
GGCAGAGA	1.12	1.04	1.29	2.3	1.66	3.49
AAGGCAGA	1.07	0.74	1.25	2.05	1.66	3.49
TGTTTATT	1.08	0.769	1.1	1.01	1.66	3.48
CTTTTATT	1.07	0.73	1.09	0.969	1.66	3.48
GATATATA	1.18	1.41	1.22	1.84	1.66	3.48
TATATAAG	1.17	1.32	1.14	1.29	1.66	3.47
AGGCAAGA	1.12	1.03	1.28	2.23	1.66	3.47
TGCTTTTT	1.03	0.48	1.04	0.615	1.66	3.47
TTTATATC	1.06	0.67	1.08	0.84	1.66	3.47
CAGGCACA	1.15	1.23	1.26	2.13	1.66	3.47
ATTTTAAA	1.25	1.8	1.27	2.2	1.66	3.47
GTAATATA	1.25	1.8	1.27	2.17	1.65	3.46
GTATATTA	1.18	1.38	1.21	1.73	1.65	3.46
CAGGCCGA	1.1	0.886	1.29	2.28	1.65	3.46
TTTATAAT	1.17	1.32	1.21	1.73	1.65	3.46
AGGCAAGC	1.13	1.12	1.27	2.19	1.65	3.45
AGTATATT	1.26	1.86	1.26	2.1	1.65	3.45
AAGCAGGC	1.05	0.612	1.25	2.01	1.65	3.45
TTTTTATC	1.01	0.359	1.06	0.728	1.65	3.45
CTTTATAA	1.19	1.47	1.17	1.49	1.65	3.44
ATTTTTAC	1.12	1.06	1.16	1.43	1.65	3.44
CCTTTATA	1.16	1.28	1.14	1.26	1.65	3.44
AGCATGAC	1.01	0.36	1.02	0.484	1.65	3.43
CTATTTTA	1.12	1.01	1.14	1.31	1.65	3.43
GCATTTTT	1.07	0.757	1.06	0.762	1.65	3.42
TATAAAAA	1.37	2.57	1.41	3.14	1.65	3.42
ATACATAT	1.33	2.29	1.3	2.41	1.65	3.42
CATATAAT	1.32	2.27	1.33	2.58	1.64	3.41
CAATATTT	1.26	1.87	1.25	2.04	1.64	3.41
ACATTTTA	1.21	1.58	1.22	1.82	1.64	3.41
AATATAAC	1.34	2.34	1.35	2.71	1.64	3.4
AAACATAT	1.35	2.44	1.38	2.91	1.64	3.4
TTATAATA	1.27	1.96	1.26	2.14	1.64	3.4
ATAAATAT	1.33	2.31	1.35	2.73	1.64	3.4
AAAAATAA	1.49	3.3	1.54	4.04	1.64	3.39
AATTTTAT	1.2	1.49	1.21	1.79	1.64	3.39
GGCAGTGA	1.04	0.536	1.23	1.87	1.64	3.39
AGGCTAAG	1.03	0.509	1.27	2.15	1.64	3.38
AAATATAC	1.34	2.36	1.34	2.65	1.64	3.38
GCATTATA	1.22	1.62	1.21	1.77	1.64	3.38
GGCAGGCC	0.98	0.184	1.17	1.5	1.64	3.38
GGCAGAAA	1.12	1.05	1.27	2.15	1.64	3.37
CTACAGGC	1.01	0.37	1.17	1.49	1.64	3.37
ATTATTTT	1.13	1.08	1.14	1.29	1.63	3.36
AACAGGCC	1.08	0.782	1.23	1.89	1.63	3.36
ATTTATAC	1.23	1.73	1.22	1.86	1.63	3.35
ACAGGCCC	1.09	0.87	1.25	2	1.63	3.35
CAATTATA	1.35	2.45	1.35	2.74	1.63	3.35
CAGGCGCG	0.94	-0.0614	1.15	1.34	1.63	3.35
AAATAATA	1.43	2.95	1.48	3.64	1.63	3.35
TATATGCA	1.27	1.94	1.25	2.02	1.63	3.35
ATATATTC	1.2	1.54	1.2	1.68	1.63	3.34
CAGGCTCG	0.939	-0.0675	1.16	1.42	1.63	3.34
ATATAGCC	1.27	1.93	1.2	1.69	1.63	3.34
CTTATTAA	1.16	1.29	1.19	1.6	1.63	3.34
TTATTTTC	1.05	0.617	1.05	0.685	1.63	3.33
AATTATAA	1.38	2.61	1.39	2.96	1.63	3.33
ATATAATT	1.31	2.17	1.34	2.62	1.63	3.33
CATAATAT	1.31	2.19	1.33	2.56	1.63	3.32
AGGCATAA	1.24	1.76	1.33	2.56	1.62	3.31
AAGTATAT	1.32	2.24	1.31	2.43	1.62	3.31
AAATATAG	1.27	1.94	1.26	2.11	1.62	3.31
TCTTTTTA	1.04	0.527	1.02	0.463	1.62	3.3
ATTTATTT	1.15	1.24	1.17	1.46	1.62	3.3
ATAAAATA	1.41	2.79	1.44	3.31	1.62	3.3
AATAATAT	1.36	2.47	1.41	3.12	1.62	3.3
GGCAGATC	0.901	-0.298	1.18	1.56	1.62	3.3
GGCAGTCA	0.978	0.167	1.18	1.52	1.62	3.29
CAGGCTAT	1.04	0.557	1.2	1.66	1.62	3.28
TATTATTA	1.2	1.49	1.17	1.51	1.62	3.28
AGCATATT	1.27	1.98	1.25	2.03	1.62	3.28
ATTATAAA	1.32	2.24	1.34	2.64	1.62	3.28
CATATTAA	1.33	2.34	1.33	2.55	1.62	3.28
TCTTATAT	1.06	0.693	1.13	1.22	1.62	3.27
ACATTTAT	1.19	1.44	1.23	1.93	1.62	3.27
CAATATAG	1.25	1.84	1.25	2.03	1.62	3.27
AGGCATGA	1.07	0.748	1.2	1.71	1.62	3.27
TGTTTTTA	1.06	0.677	1.1	0.978	1.62	3.27
TTTTTATG	1.01	0.365	1.03	0.523	1.62	3.27
GCAGTATA	1.22	1.64	1.24	1.95	1.62	3.27
CATACATA	1.38	2.6	1.36	2.8	1.62	3.27
TTTAATAT	1.18	1.38	1.2	1.67	1.62	3.27
TTTTTACC	1.1	0.939	1.09	0.926	1.62	3.27
GGCAGAAT	1.08	0.801	1.24	1.97	1.61	3.26
TAATATTT	1.21	1.58	1.21	1.79	1.61	3.26
CAATTTTA	1.26	1.91	1.26	2.08	1.61	3.26
GGCAGCTC	1.01	0.335	1.18	1.53	1.61	3.26
AAAATAAA	1.47	3.17	1.52	3.92	1.61	3.25
CACAATAT	1.35	2.4	1.35	2.73	1.61	3.25
TATTTAAC	1.16	1.29	1.16	1.4	1.61	3.25
GAGTATAT	1.25	1.83	1.2	1.69	1.61	3.25
CATATAAC	1.3	2.16	1.29	2.31	1.61	3.25
AACCCGAG	1.74	4.78	1.62	4.59	1.61	3.25
GTTTTTGG	0.809	-0.86	0.851	-0.699	1.61	3.24
AATAAATA	1.43	2.9	1.46	3.45	1.61	3.24
GAATATAA	1.35	2.41	1.33	2.6	1.61	3.24
TTATAAAT	1.23	1.71	1.24	1.94	1.61	3.23
GGCAGACG	0.916	-0.209	1.15	1.33	1.61	3.23
ATGCATAT	1.24	1.76	1.24	1.96	1.61	3.23
CTCATATA	1.19	1.47	1.16	1.44	1.61	3.23
TCAGGCAT	1.02	0.416	1.17	1.51	1.61	3.22
AACTATAT	1.25	1.81	1.25	2.01	1.61	3.22
CACATATT	1.26	1.91	1.29	2.28	1.61	3.22
AATTTTAA	1.3	2.1	1.32	2.53	1.6	3.22
CACTTTTT	1.11	0.975	1.09	0.945	1.6	3.22
TATATGTA	1.17	1.34	1.23	1.88	1.6	3.22
TATTTGAG	1.04	0.533	1.01	0.373	1.6	3.22
CATTATAA	1.35	2.45	1.33	2.58	1.6	3.21
ACCATATA	1.36	2.48	1.29	2.28	1.6	3.21
GGGCAGCG	0.838	-0.682	1.1	1.02	1.6	3.21
GCAAATAT	1.28	1.98	1.26	2.12	1.6	3.2
TGAATATA	1.28	2.02	1.28	2.21	1.6	3.2
CCAGGCAA	1.19	1.43	1.29	2.31	1.6	3.2
ATATAACC	1.3	2.15	1.27	2.17	1.6	3.2
CATATAGC	1.28	2	1.23	1.9	1.6	3.19
TATAATAA	1.33	2.33	1.34	2.64	1.6	3.19
AGCTATAT	1.25	1.82	1.23	1.88	1.6	3.19
ATTTTATT	1.11	0.978	1.13	1.24	1.6	3.19
ATATATCA	1.22	1.65	1.25	2.03	1.6	3.19
TTTATATG	1.06	0.659	1.09	0.906	1.6	3.19
GGCAGGAG	0.929	-0.126	1.14	1.29	1.6	3.18
TATACACA	1.34	2.35	1.29	2.34	1.6	3.18
TAAAATAT	1.32	2.24	1.33	2.61	1.6	3.18
TTATTTAC	1.12	1.06	1.15	1.36	1.6	3.17
GAAATATT	1.22	1.65	1.21	1.77	1.59	3.16
ATAAATAA	1.41	2.81	1.44	3.3	1.59	3.16
TTTTATCC	1.06	0.684	1.05	0.68	1.59	3.16
TTTTTTAG	0.967	0.0993	1.02	0.441	1.59	3.16
TTTTTTCA	1.07	0.732	1.1	0.992	1.59	3.16
ATAAAAAA	1.47	3.15	1.51	3.84	1.59	3.16
GCATTTTA	1.15	1.2	1.15	1.35	1.59	3.16
TTTATTAA	1.18	1.4	1.2	1.7	1.59	3.16
ATATACCC	1.29	2.08	1.26	2.13	1.59	3.16
GGCAGGCT	0.865	-0.517	1.1	1.02	1.59	3.15
TTTTTTCC	1.02	0.452	1.02	0.454	1.59	3.15
CAATTTAT	1.25	1.82	1.25	2	1.59	3.15
ATATAGTA	1.28	1.99	1.28	2.23	1.59	3.15
ATATTAAC	1.28	2.03	1.27	2.14	1.59	3.15
AGGCTAGT	0.948	-0.0127	1.16	1.44	1.59	3.14
CAAGGCAG	1.04	0.564	1.21	1.73	1.59	3.14
TATATTTC	1.1	0.896	1.1	1.03	1.59	3.14
CGTATATA	1.15	1.21	1.15	1.37	1.59	3.14
CAGGCCAA	1.12	1.04	1.27	2.14	1.59	3.14
CCATTTTA	1.26	1.89	1.23	1.9	1.59	3.14
GCGCATAT	1.11	0.943	1.07	0.785	1.59	3.14
CATAAATA	1.41	2.81	1.4	3.07	1.59	3.13
TATTTTTC	1.06	0.693	1.07	0.808	1.59	3.13
ACTTTTAT	1.06	0.677	1.08	0.857	1.59	3.13
CATTTATT	1.18	1.41	1.2	1.71	1.59	3.12
TTACATAT	1.23	1.68	1.21	1.74	1.59	3.12
TTATTATT	1.13	1.1	1.16	1.39	1.58	3.12
TATACAAA	1.33	2.3	1.32	2.5	1.58	3.12
TATTTATC	1.05	0.636	1.06	0.707	1.58	3.12
CTACATAT	1.26	1.86	1.18	1.58	1.58	3.11
TATAAACA	1.3	2.11	1.31	2.45	1.58	3.11
AAATAAAA	1.47	3.18	1.51	3.78	1.58	3.11
ATGCAGGC	1.01	0.376	1.17	1.48	1.58	3.11
CAACATAT	1.31	2.18	1.3	2.36	1.58	3.11
CACATTTT	1.21	1.58	1.17	1.49	1.58	3.1
GTGTATTT	1.05	0.597	1.06	0.75	1.58	3.1
TTATCCCC	0.94	-0.0632	0.943	-0.0691	1.58	3.1
TACATATT	1.22	1.66	1.21	1.76	1.58	3.1
ATATATGT	1.12	1.06	1.17	1.48	1.58	3.1
GGCAGTTT	1.01	0.336	1.13	1.24	1.58	3.1
ATATAAGC	1.28	2.02	1.25	2.06	1.58	3.1
AGGGCAGG	0.807	-0.87	1.04	0.606	1.58	3.09
TAGCAGGC	1.02	0.409	1.15	1.32	1.58	3.09
AGGCAAAG	1.11	0.969	1.24	1.95	1.58	3.09
ATTATAAT	1.28	2.03	1.31	2.43	1.58	3.09
ATTTTACA	1.23	1.72	1.22	1.84	1.58	3.09
TAATTATA	1.28	2.02	1.27	2.15	1.58	3.08
TAATATTA	1.25	1.83	1.31	2.42	1.58	3.08
GCCATATA	1.27	1.94	1.22	1.8	1.58	3.08
AAATATTT	1.23	1.72	1.29	2.29	1.58	3.08
CATTTTAA	1.24	1.74	1.22	1.85	1.58	3.08
TTTTACAT	1.14	1.13	1.15	1.33	1.58	3.08
TATAGCAT	1.27	1.95	1.24	1.97	1.58	3.08
AAGCATAT	1.32	2.24	1.29	2.34	1.58	3.08
TATATAGT	1.16	1.3	1.17	1.45	1.58	3.07
GCATTTAT	1.13	1.09	1.15	1.31	1.58	3.07
ACCCGAGT	1.75	4.87	1.59	4.34	1.58	3.07
CTCAGGCA	1.06	0.67	1.21	1.74	1.58	3.07
GCACATAT	1.25	1.85	1.22	1.83	1.57	3.07
TTTTAATA	1.15	1.23	1.19	1.61	1.57	3.07
TATTTAAT	1.17	1.33	1.17	1.45	1.57	3.07
TTTACATA	1.22	1.65	1.21	1.76	1.57	3.06
ATAATTTA	1.28	2.02	1.33	2.56	1.57	3.06
ATAAGGCA	1.19	1.46	1.28	2.26	1.57	3.06
AATTTTTT	1.13	1.07	1.18	1.55	1.57	3.06
GTGTTTTT	0.995	0.27	1.03	0.494	1.57	3.06
TCAATATA	1.23	1.72	1.28	2.22	1.57	3.06
TCTATTTT	1.08	0.781	1.11	1.06	1.57	3.05
GCCTTGGC	0.987	0.226	1.03	0.506	1.57	3.05
GGCAGTCT	0.94	-0.065	1.1	1.03	1.57	3.05
AACAATAT	1.34	2.36	1.36	2.8	1.57	3.05
ATATACAG	1.22	1.67	1.21	1.78	1.57	3.05
CAGGCGGT	0.88	-0.43	1.13	1.19	1.57	3.05
TAATATAC	1.27	1.93	1.28	2.24	1.57	3.05
TTTATTTG	1	0.323	1.03	0.518	1.57	3.05
ACAAATAT	1.35	2.43	1.34	2.65	1.57	3.05
ATAACATA	1.4	2.76	1.4	3.09	1.57	3.05
CATTATTT	1.2	1.51	1.18	1.54	1.57	3.04
CACACATA	1.36	2.52	1.34	2.68	1.57	3.04
ATTATAGC	1.23	1.68	1.18	1.56	1.57	3.04
GCCTTTTT	0.995	0.27	1.01	0.358	1.57	3.04
AAATTTAT	1.26	1.88	1.29	2.31	1.57	3.04
AGGCAACA	1.18	1.4	1.29	2.3	1.57	3.04
GGCAGCTA	1.06	0.679	1.21	1.79	1.57	3.03
ACATATAG	1.2	1.5	1.19	1.64	1.57	3.03
ATACATAA	1.38	2.59	1.39	3.01	1.57	3.03
TTATAAAA	1.25	1.84	1.27	2.14	1.57	3.03
CCATTATA	1.34	2.35	1.29	2.28	1.57	3.03
TGCTTATT	1.06	0.69	1.08	0.894	1.57	3.03
CTTTATTA	1.1	0.934	1.15	1.32	1.57	3.03
ATCATATA	1.2	1.52	1.22	1.8	1.57	3.02
GGCAGTCG	0.859	-0.557	1.11	1.08	1.57	3.02
CACATTTA	1.3	2.15	1.26	2.09	1.56	3.02
TTTATACC	1.21	1.55	1.18	1.54	1.56	3.01
TTTTATGC	1.13	1.08	1.08	0.851	1.56	3.01
CGCATATT	1.14	1.17	1.16	1.44	1.56	3.01
ATTATTAT	1.15	1.22	1.2	1.66	1.56	3.01
CAAAAATA	1.44	2.95	1.46	3.45	1.56	3.01
ACTTATTT	1.08	0.802	1.13	1.22	1.56	3.01
TAAAAATA	1.4	2.71	1.43	3.29	1.56	3.01
CCTTTTAT	1.07	0.71	1.04	0.62	1.56	3.01
GTATTTTA	1.05	0.63	1.1	0.979	1.56	3
TACTATAT	1.17	1.35	1.19	1.66	1.56	3
TTTTATAG	1.07	0.716	1.08	0.868	1.56	3
TACTTATA	1.24	1.74	1.23	1.91	1.56	2.99
ACGCATAT	1.2	1.51	1.19	1.63	1.56	2.99
TACACATA	1.33	2.34	1.32	2.48	1.56	2.99
AGGCTCGT	0.896	-0.33	1.11	1.07	1.56	2.99
AAAACATA	1.42	2.85	1.45	3.43	1.56	2.99
CCCATATA	1.2	1.55	1.14	1.28	1.56	2.99
GTATTATA	1.16	1.25	1.14	1.29	1.56	2.99
GGCAGATA	1.02	0.44	1.18	1.56	1.56	2.99
CAATTTTT	1.16	1.3	1.2	1.71	1.56	2.99
GCAGGCTA	0.929	-0.13	1.13	1.19	1.56	2.98
AGGCAAAC	1.17	1.32	1.28	2.22	1.56	2.98
TTTATCCC	1.04	0.54	1.01	0.367	1.56	2.98
AATACATA	1.41	2.81	1.38	2.95	1.56	2.98
GAAGGCAG	0.957	0.0397	1.16	1.43	1.56	2.98
TAGCGTCT	0.841	-0.666	0.914	-0.267	1.56	2.98
ATATAGAA	1.25	1.85	1.25	2.02	1.56	2.98
TTCATATA	1.24	1.78	1.24	1.94	1.56	2.98
CAAAATAT	1.35	2.41	1.35	2.74	1.56	2.98
ATATACCA	1.33	2.29	1.29	2.3	1.56	2.97
GGCACCCA	1.18	1.37	0.953	-0.00132	1.56	2.97
AATATTAC	1.31	2.2	1.31	2.45	1.56	2.97
CAGGCCAG	0.997	0.287	1.16	1.41	1.56	2.97
ACAGGCCT	1.03	0.484	1.13	1.23	1.56	2.97
GTTATATA	1.13	1.08	1.16	1.43	1.55	2.96
AATAAAAA	1.47	3.19	1.5	3.78	1.55	2.96
ATATATCC	1.25	1.8	1.18	1.55	1.55	2.96
TAATTTAT	1.2	1.5	1.26	2.08	1.55	2.96
CAGGCTCA	1.06	0.696	1.22	1.82	1.55	2.96
ATTATACA	1.3	2.11	1.3	2.36	1.55	2.95
AGTTTATA	1.26	1.9	1.27	2.15	1.55	2.95
TTAGGCAG	1.02	0.398	1.18	1.54	1.55	2.95
CTGCATAT	1.13	1.08	1.08	0.894	1.55	2.95
TATAAAAT	1.28	1.98	1.29	2.34	1.55	2.95
ACTATATT	1.17	1.35	1.16	1.45	1.55	2.94
ATATATGA	1.17	1.32	1.18	1.56	1.55	2.93
TACTTTTT	1.06	0.674	1.06	0.713	1.55	2.93
TTATATGC	1.14	1.15	1.13	1.23	1.55	2.93
CATATACC	1.3	2.15	1.26	2.09	1.55	2.93
TGTTTATA	1.1	0.931	1.13	1.23	1.55	2.93
GAATTATA	1.28	2	1.28	2.24	1.55	2.93
CCATATAA	1.36	2.51	1.3	2.4	1.55	2.93
GCATATAG	1.15	1.2	1.12	1.12	1.55	2.93
GCTATATT	1.13	1.12	1.16	1.42	1.55	2.93
AGAAAAAA	1.52	3.47	1.55	4.12	1.55	2.93
ACATAATA	1.36	2.47	1.35	2.74	1.55	2.92
TATAATTA	1.3	2.1	1.3	2.37	1.55	2.92
AAACAATA	1.41	2.79	1.45	3.38	1.54	2.92
CAATATAC	1.31	2.17	1.29	2.3	1.54	2.92
CACTTTTA	1.17	1.36	1.17	1.48	1.54	2.91
TCTATTTA	1.11	0.961	1.15	1.34	1.54	2.91
ATATTAAT	1.29	2.06	1.3	2.41	1.54	2.91
TATAGCAA	1.34	2.35	1.29	2.28	1.54	2.91
ATAGCATA	1.36	2.52	1.33	2.59	1.54	2.91
ACCCGAGA	1.56	3.73	1.46	3.5	1.54	2.91
TATGTATA	1.21	1.6	1.2	1.7	1.54	2.9
CATATATC	1.2	1.5	1.18	1.57	1.54	2.9
TAAAAAAA	1.44	2.97	1.48	3.59	1.54	2.9
AGCCCGAG	1.8	5.19	1.66	4.81	1.54	2.9
ACTATTTA	1.15	1.23	1.17	1.47	1.54	2.89
ACAAAATA	1.4	2.74	1.44	3.33	1.54	2.89
CACTTATA	1.26	1.91	1.21	1.73	1.54	2.89
CAGGCCAT	1.1	0.926	1.22	1.84	1.54	2.89
TAATTTTA	1.2	1.5	1.23	1.9	1.54	2.89
AAAAAACA	1.48	3.22	1.51	3.84	1.54	2.89
TATTTACC	1.19	1.46	1.15	1.36	1.54	2.89
TTTATAGC	1.15	1.23	1.11	1.07	1.54	2.88
AACATATT	1.29	2.05	1.28	2.27	1.54	2.88
AACAAATA	1.44	2.96	1.44	3.3	1.54	2.88
AGCTTATA	1.28	2	1.24	1.97	1.54	2.88
TTTTTTCT	0.947	-0.0224	1.01	0.369	1.54	2.88
TTTATAAC	1.15	1.21	1.14	1.3	1.54	2.88
GCGTATAT	1.05	0.62	1.06	0.721	1.54	2.88
ATATTTAG	1.11	0.951	1.12	1.16	1.54	2.87
CGCTTTTT	1.06	0.643	1.05	0.698	1.54	2.87
TATAATTT	1.19	1.46	1.25	2.06	1.54	2.87
AATATAGA	1.24	1.73	1.25	2.04	1.54	2.87
GTTTATGG	0.823	-0.773	0.854	-0.68	1.53	2.86
TATATGCC	1.19	1.48	1.14	1.29	1.53	2.86
ATTATAAC	1.24	1.79	1.23	1.87	1.53	2.86
AACACATA	1.35	2.44	1.35	2.73	1.53	2.86
CACTTTAT	1.2	1.51	1.14	1.26	1.53	2.86
TAAATAAA	1.39	2.7	1.41	3.14	1.53	2.86
GATATAGC	1.12	1.05	1.11	1.08	1.53	2.86
AGGCACCC	1.17	1.35	0.968	0.1	1.53	2.85
ACACTATA	1.28	2.01	1.25	2.05	1.53	2.85
AATATACC	1.33	2.32	1.29	2.32	1.53	2.85
CCATTTTT	1.17	1.35	1.13	1.2	1.53	2.85
GTCCCACT	0.84	-0.67	0.875	-0.534	1.53	2.85
AAACAAAA	1.48	3.19	1.52	3.87	1.53	2.85
CCACATAT	1.25	1.81	1.25	2.04	1.53	2.85
ATATAGTG	1.11	0.956	1.09	0.953	1.53	2.84
ACATAGCC	1.26	1.92	1.23	1.9	1.53	2.84
AGCAAATA	1.4	2.76	1.39	2.97	1.53	2.84
TTTTATTC	1.04	0.541	1.07	0.811	1.53	2.84
ATATAAAG	1.21	1.59	1.24	1.93	1.53	2.84
CTTATAAA	1.21	1.56	1.21	1.73	1.53	2.84
TACATTTT	1.17	1.33	1.17	1.47	1.53	2.84
TATTTGAA	1.08	0.787	1.1	0.975	1.53	2.84
GGCAATAT	1.14	1.13	1.16	1.41	1.53	2.84
ATTTTAAC	1.17	1.35	1.19	1.6	1.53	2.84
GAAAATAT	1.32	2.23	1.31	2.47	1.53	2.84
TATATACT	1.14	1.13	1.14	1.29	1.53	2.83
TAGCATAT	1.24	1.78	1.21	1.78	1.53	2.83
CAGGCTTA	1.03	0.481	1.19	1.61	1.53	2.83
ATAATAAA	1.4	2.71	1.41	3.15	1.53	2.83
AAAATATT	1.31	2.19	1.34	2.64	1.53	2.83
AGCAAAAA	1.45	3.07	1.47	3.53	1.53	2.83
AAAATACA	1.46	3.11	1.47	3.56	1.53	2.83
TGCTATAT	1.16	1.27	1.15	1.33	1.53	2.82
CACATTAT	1.28	1.98	1.26	2.13	1.53	2.82
GCTTATTA	1.09	0.844	1.12	1.17	1.53	2.82
TACAATAT	1.29	2.08	1.29	2.3	1.53	2.82
ATTTAATA	1.28	2.02	1.29	2.29	1.53	2.82
ACAAAAAA	1.45	3.03	1.49	3.7	1.52	2.82
TTATACAT	1.23	1.7	1.2	1.67	1.52	2.82
TAGGCAGT	1.01	0.363	1.19	1.63	1.52	2.82
GTATTTAT	1.07	0.759	1.12	1.13	1.52	2.82
CAAAAAAA	1.46	3.09	1.5	3.77	1.52	2.82
AGTTTTTT	1.13	1.1	1.17	1.51	1.52	2.82
ATATACTA	1.25	1.8	1.23	1.92	1.52	2.81
TCTTTTAT	0.988	0.227	1.03	0.497	1.52	2.81
CAAATTTA	1.33	2.28	1.3	2.38	1.52	2.81
AAAAAAAT	1.43	2.9	1.49	3.66	1.52	2.81
TAACATAT	1.3	2.12	1.3	2.41	1.52	2.81
CTTTTTAC	1.06	0.668	1.01	0.404	1.52	2.81
CAGGCACC	1.06	0.69	1.11	1.07	1.52	2.81
CATATTTG	1.08	0.808	1.1	1.03	1.52	2.81
TACATTTA	1.2	1.53	1.24	1.96	1.52	2.81
ATACAATA	1.38	2.6	1.39	2.99	1.52	2.81
AATAATAA	1.42	2.86	1.47	3.51	1.52	2.8
AAATTTTA	1.25	1.85	1.27	2.15	1.52	2.8
TACATACA	1.34	2.37	1.31	2.46	1.52	2.8
TAAAATAA	1.38	2.63	1.4	3.06	1.52	2.8
GAAAAATA	1.38	2.59	1.4	3.05	1.52	2.8
AAGCATGA	1.19	1.43	1.17	1.51	1.52	2.8
TATTTTCA	1.09	0.87	1.1	1.01	1.52	2.8
ATTTTTTC	1.05	0.586	1.07	0.835	1.52	2.8
CCCTTATA	1.08	0.793	1.03	0.541	1.52	2.8
AGCATAAA	1.38	2.63	1.38	2.95	1.52	2.8
AATATAAG	1.26	1.89	1.27	2.14	1.52	2.79
CCTTATTA	1.14	1.17	1.1	1.01	1.52	2.79
CATATTAC	1.28	2.01	1.25	2.03	1.52	2.79
AATTATTA	1.29	2.07	1.3	2.35	1.52	2.79
TTAAATAT	1.23	1.69	1.26	2.13	1.52	2.79
ACAAATAA	1.43	2.94	1.45	3.41	1.52	2.79
GCCAGGCA	1.02	0.408	1.18	1.52	1.52	2.79
CTTAATAT	1.19	1.43	1.19	1.63	1.52	2.78
CGTTTTTT	1.02	0.446	1.02	0.489	1.52	2.78
GCAAAAAA	1.37	2.58	1.38	2.95	1.52	2.78
AACAAAAA	1.46	3.11	1.5	3.72	1.52	2.78
TGAGGCAG	0.938	-0.0717	1.14	1.28	1.52	2.78
CTCTATAT	1.13	1.11	1.1	1.04	1.52	2.78
ATTTATCC	1.13	1.1	1.11	1.09	1.52	2.78
TATATACG	1.07	0.739	1.1	1.03	1.52	2.78
CGAATATA	1.28	2.01	1.24	1.99	1.52	2.78
GGCAGACA	1	0.306	1.14	1.31	1.52	2.78
CTATTTAA	1.15	1.24	1.16	1.44	1.52	2.78
AGCAATAT	1.33	2.32	1.35	2.71	1.52	2.78
AAAACAAA	1.47	3.14	1.51	3.8	1.52	2.78
GCAACATA	1.25	1.82	1.25	2.05	1.52	2.77
ACAATATT	1.27	1.96	1.28	2.22	1.52	2.77
TAGTATAT	1.19	1.48	1.2	1.7	1.52	2.77
AGGCATAG	1.06	0.667	1.14	1.29	1.52	2.77
GAATATTA	1.27	1.94	1.28	2.24	1.52	2.77
TTTAAATA	1.22	1.63	1.27	2.15	1.52	2.77
ACATACAT	1.3	2.11	1.3	2.35	1.51	2.77
TTATATGT	1.06	0.65	1.1	0.997	1.51	2.77
CTGTTTTT	0.999	0.297	0.981	0.19	1.51	2.77
TAAGTGTT	1.11	0.978	1.12	1.14	1.51	2.77
GCAAAATA	1.33	2.28	1.32	2.49	1.51	2.76
AAACATAA	1.41	2.8	1.44	3.32	1.51	2.76
CCCTATAT	1.1	0.934	1.08	0.853	1.51	2.76
CAACAGGC	1.06	0.692	1.22	1.82	1.51	2.76
TAGGCAGA	1.03	0.493	1.17	1.51	1.51	2.76
GCAATTTA	1.2	1.53	1.2	1.72	1.51	2.76
CAATAATA	1.39	2.68	1.4	3.04	1.51	2.76
CCTATTTA	1.1	0.906	1.08	0.902	1.51	2.75
TTTTAATT	1.14	1.15	1.13	1.2	1.51	2.75
AATATGCA	1.36	2.48	1.33	2.58	1.51	2.75
TCATATTT	1.08	0.77	1.1	1.01	1.51	2.75
GACATAGC	1.08	0.771	1.1	1.01	1.51	2.75
TACATAAA	1.31	2.19	1.34	2.67	1.51	2.75
ACTACATA	1.33	2.3	1.29	2.29	1.51	2.75
ACAACATA	1.37	2.54	1.36	2.78	1.51	2.75
ATATGCAA	1.34	2.38	1.31	2.43	1.51	2.75
GCAGCAAA	1.25	1.8	1.28	2.26	1.51	2.75
GTTTTATA	1.08	0.811	1.11	1.11	1.51	2.74
ATTTTACC	1.18	1.4	1.15	1.32	1.51	2.74
CCCGAGTA	1.73	4.77	1.61	4.49	1.51	2.74
TTATATTC	1.11	0.967	1.12	1.12	1.51	2.74
TTATAGCA	1.25	1.85	1.2	1.67	1.51	2.74
ACTATTTT	1.08	0.798	1.09	0.928	1.51	2.74
ATAATATT	1.23	1.7	1.29	2.29	1.51	2.74
ACACAATA	1.37	2.58	1.36	2.8	1.51	2.74
TGCTTATA	1.13	1.1	1.13	1.22	1.51	2.74
CCTATTTT	1.09	0.827	1.06	0.699	1.51	2.74
GTGCATAT	1.11	0.999	1.08	0.901	1.51	2.73
GGCTTTTT	0.917	-0.2	0.921	-0.22	1.51	2.73
AATATATC	1.2	1.51	1.22	1.8	1.51	2.73
GGCAGAAG	0.997	0.287	1.2	1.71	1.51	2.73
GCCCGAGT	1.76	4.96	1.61	4.52	1.51	2.73
AGAAAATA	1.45	3.02	1.42	3.17	1.51	2.73
GTTTGTGT	0.895	-0.337	0.952	-0.00954	1.51	2.73
TTTTAAAA	1.17	1.32	1.18	1.57	1.51	2.73
TAATATAG	1.19	1.49	1.2	1.68	1.51	2.72
CGACAGGC	0.953	0.0153	1.13	1.21	1.51	2.72
CGCAATAT	1.21	1.57	1.19	1.63	1.5	2.72
CACATAAA	1.4	2.71	1.38	2.89	1.5	2.72
CCATATTA	1.32	2.24	1.27	2.14	1.5	2.72
GTTATTTT	1.08	0.819	1.1	0.992	1.5	2.72
TCTATATT	1.11	1	1.15	1.34	1.5	2.72
TTGTATAT	1.1	0.885	1.1	1.03	1.5	2.72
ACACATAA	1.36	2.49	1.34	2.62	1.5	2.71
CATTATTA	1.25	1.84	1.24	1.97	1.5	2.71
TACAAATA	1.36	2.48	1.37	2.87	1.5	2.71
CAAAATAA	1.41	2.79	1.45	3.39	1.5	2.71
TATTTAGA	1.06	0.645	1.09	0.938	1.5	2.71
TCCATATA	1.37	2.54	1.31	2.42	1.5	2.71
CATTTTAC	1.21	1.57	1.18	1.57	1.5	2.71
GCACATTT	1.2	1.5	1.18	1.57	1.5	2.71
ATTAATAT	1.28	1.99	1.31	2.48	1.5	2.71
CAAACATA	1.37	2.55	1.36	2.79	1.5	2.71
GAGGCAGA	0.97	0.122	1.17	1.51	1.5	2.71
CACAAATA	1.41	2.79	1.41	3.13	1.5	2.7
AAAATAAT	1.39	2.69	1.44	3.36	1.5	2.7
ATATACGC	1.18	1.42	1.18	1.57	1.5	2.7
CATATATG	1.16	1.27	1.12	1.18	1.5	2.7
GAAAAAAA	1.42	2.86	1.45	3.41	1.5	2.7
CAAATATT	1.29	2.09	1.3	2.37	1.5	2.69
TGTATTTT	1.01	0.352	1.04	0.581	1.5	2.69
GGGCAGGC	0.83	-0.73	1.02	0.458	1.5	2.69
AAAACACA	1.47	3.14	1.45	3.41	1.5	2.69
TCACATAT	1.21	1.58	1.21	1.74	1.5	2.69
TATTTATG	1.05	0.605	1.04	0.612	1.5	2.69
TTATAATT	1.23	1.67	1.24	1.94	1.5	2.69
GGCATATA	1.11	0.975	1.14	1.28	1.5	2.69
ATACTATA	1.29	2.08	1.28	2.23	1.5	2.69
TATACATT	1.25	1.81	1.24	1.95	1.5	2.69
AAAAACAA	1.45	3.06	1.51	3.78	1.5	2.69
TAGCGTTA	0.993	0.262	0.99	0.256	1.5	2.68
TAATTTTT	1.13	1.07	1.15	1.37	1.5	2.68
TATGCATA	1.29	2.09	1.25	2.05	1.5	2.68
AGGCCGTA	0.943	-0.0431	1.17	1.49	1.5	2.68
AGGCACGA	1.06	0.676	1.18	1.53	1.5	2.68
TTTTTTGA	0.946	-0.0243	1.02	0.448	1.5	2.68
TATTTTCT	1.03	0.478	1.07	0.818	1.5	2.68
CATATTCA	1.29	2.1	1.26	2.13	1.5	2.68
ACATAGCA	1.33	2.33	1.31	2.47	1.5	2.68
CTTATAAT	1.19	1.45	1.19	1.6	1.5	2.67
CCTATATT	1.14	1.13	1.13	1.19	1.5	2.67
TATTTTCC	1.11	0.976	1.08	0.878	1.5	2.67
CCTTGGCA	1.02	0.423	0.984	0.21	1.5	2.67
ATTACATA	1.31	2.2	1.33	2.57	1.5	2.67
AACATACA	1.38	2.61	1.36	2.81	1.49	2.67
CAGGCGCA	1.07	0.757	1.17	1.47	1.49	2.67
GCTTATAA	1.18	1.37	1.18	1.52	1.49	2.67
TATAGTAT	1.2	1.54	1.21	1.73	1.49	2.67
TATTATAG	1.14	1.14	1.11	1.1	1.49	2.66
AGTGTTAT	1.15	1.22	1.15	1.35	1.49	2.66
AACTTATA	1.25	1.85	1.24	1.96	1.49	2.66
TCCAGGCA	1.13	1.07	1.18	1.56	1.49	2.66
TTCTTTTT	1.01	0.357	1.03	0.536	1.49	2.66
CCATATTT	1.21	1.59	1.19	1.59	1.49	2.66
AACATTTA	1.28	2.01	1.27	2.19	1.49	2.66
AAAATTTA	1.32	2.26	1.35	2.69	1.49	2.66
CGTCCCAC	0.798	-0.927	0.846	-0.732	1.49	2.66
ACTTATAA	1.24	1.78	1.23	1.92	1.49	2.66
ATATAGAG	1.14	1.15	1.1	1.04	1.49	2.65
TAAACATA	1.34	2.36	1.33	2.58	1.49	2.65
GGTTTTTT	0.981	0.186	1	0.35	1.49	2.65
ACATAAAA	1.39	2.69	1.42	3.18	1.49	2.65
AGGCCGCC	0.951	0.00679	1.14	1.28	1.49	2.65
AAATAACA	1.45	3.02	1.47	3.54	1.49	2.65
CATGTATA	1.24	1.77	1.23	1.92	1.49	2.65
TGCTTTAT	1.07	0.752	1.09	0.958	1.49	2.65
CCATTTAT	1.25	1.82	1.2	1.7	1.49	2.65
GCAGGCGA	0.939	-0.0675	1.16	1.39	1.49	2.65
CATTTACA	1.31	2.19	1.25	2.02	1.49	2.65
CGTATATT	1.14	1.15	1.09	0.956	1.49	2.64
CAAATAAA	1.43	2.9	1.44	3.35	1.49	2.64
ACAGTATA	1.31	2.21	1.28	2.27	1.49	2.64
AAAAAAAC	1.43	2.89	1.44	3.37	1.49	2.64
TATATGAA	1.2	1.49	1.2	1.71	1.49	2.63
AGCATACA	1.33	2.32	1.32	2.49	1.49	2.63
TTTATTAC	1.12	1.03	1.1	1.03	1.49	2.63
GTATATTG	1.01	0.352	1.02	0.428	1.49	2.63
AACAATAA	1.42	2.84	1.43	3.3	1.49	2.63
CGCTATAT	1.16	1.26	1.14	1.28	1.49	2.63
GTCTTTTT	0.905	-0.277	0.935	-0.123	1.49	2.63
TGAATATT	1.18	1.43	1.18	1.57	1.49	2.63
AACATAAA	1.4	2.76	1.42	3.17	1.49	2.63
ATACAAAA	1.4	2.73	1.42	3.2	1.49	2.62
GGCAGATT	0.965	0.0926	1.13	1.24	1.49	2.62
TTAATATT	1.15	1.22	1.2	1.67	1.49	2.62
GGCCGTCA	0.829	-0.741	1.1	0.99	1.49	2.62
TAAATTTA	1.25	1.85	1.27	2.19	1.49	2.62
ATATAGCT	1.19	1.49	1.17	1.5	1.49	2.62
TATAGGCA	1.14	1.15	1.18	1.57	1.49	2.62
TATAATAC	1.26	1.9	1.23	1.88	1.49	2.62
CAAGTATA	1.35	2.42	1.33	2.58	1.49	2.62
TTTTTTGC	0.994	0.265	1.01	0.387	1.48	2.62
TTTTTAGC	1.07	0.702	1.06	0.701	1.48	2.62
CTAAATAT	1.24	1.76	1.24	1.99	1.48	2.62
TTATAACA	1.23	1.68	1.22	1.85	1.48	2.62
TGTGCTCC	0.931	-0.117	0.881	-0.494	1.48	2.62
ACCTATAT	1.17	1.31	1.16	1.42	1.48	2.62
ACAGCATA	1.36	2.48	1.31	2.48	1.48	2.62
TATAGCCA	1.25	1.82	1.22	1.84	1.48	2.62
CACATACA	1.33	2.29	1.31	2.45	1.48	2.61
CCGAGAAA	1.88	5.68	1.72	5.23	1.48	2.61
AATGTATA	1.24	1.78	1.24	1.98	1.48	2.61
GCATATTC	1.14	1.18	1.12	1.17	1.48	2.61
ACAATAAA	1.4	2.74	1.42	3.19	1.48	2.61
GCAAATAA	1.33	2.29	1.34	2.67	1.48	2.61
CTATATAG	1.15	1.19	1.12	1.17	1.48	2.61
AGAAATAT	1.37	2.58	1.34	2.66	1.48	2.61
CTATTTAC	1.12	1.04	1.09	0.954	1.48	2.6
TATAGCGG	0.82	-0.791	0.875	-0.534	1.48	2.6
CAACAATA	1.4	2.76	1.38	2.93	1.48	2.6
GCGTATTT	0.999	0.296	1.02	0.476	1.48	2.6
TTGCATAT	1.16	1.3	1.13	1.2	1.48	2.6
ATAGTATA	1.29	2.06	1.28	2.27	1.48	2.6
GAATTTAT	1.23	1.67	1.2	1.69	1.48	2.6
GCATAAAA	1.31	2.17	1.3	2.41	1.48	2.6
ATATTAGC	1.23	1.7	1.22	1.8	1.48	2.6
CATGCATA	1.31	2.17	1.28	2.22	1.48	2.59
TCATATAA	1.21	1.55	1.23	1.89	1.48	2.59
AATTAATA	1.35	2.45	1.41	3.15	1.48	2.59
TATATTAG	1.1	0.9	1.11	1.06	1.48	2.59
AAATAAAT	1.39	2.66	1.41	3.16	1.48	2.58
GCAGCGTC	0.901	-0.298	1.08	0.869	1.48	2.58
CCCTTTTA	1.01	0.355	0.969	0.11	1.48	2.58
ATAAACAA	1.41	2.77	1.43	3.25	1.48	2.58
AGCAGCAT	1.28	1.98	1.28	2.21	1.48	2.58
TAGCATAA	1.32	2.27	1.3	2.38	1.48	2.58
CAGCAATA	1.38	2.6	1.36	2.78	1.48	2.58
CAGGCCAC	1.05	0.584	1.18	1.56	1.48	2.58
CCACTATA	1.25	1.83	1.23	1.9	1.48	2.58
ATTTATAG	1.09	0.839	1.11	1.11	1.48	2.58
TCTATTAT	1.15	1.2	1.11	1.09	1.48	2.58
CATAAAAA	1.42	2.84	1.43	3.25	1.48	2.58
TAAATATT	1.25	1.79	1.26	2.13	1.48	2.58
AAAGCATA	1.37	2.56	1.37	2.83	1.48	2.58
AATACACA	1.43	2.93	1.41	3.11	1.48	2.58
GCAGGCGT	0.839	-0.674	1.07	0.808	1.48	2.58
AGTATAAA	1.38	2.59	1.36	2.77	1.48	2.58
TATTAAAA	1.26	1.87	1.29	2.33	1.48	2.57
TACCCGAG	1.59	3.91	1.48	3.6	1.48	2.57
ATATTACC	1.29	2.09	1.23	1.87	1.48	2.57
CTGTATAT	1.04	0.528	1.02	0.429	1.48	2.57
TATAACAA	1.32	2.24	1.32	2.49	1.48	2.57
TATAAATT	1.22	1.67	1.26	2.13	1.48	2.57
GGTATATA	1.1	0.903	1.1	1.01	1.48	2.57
ATACATAC	1.32	2.28	1.27	2.2	1.47	2.57
CACTATTT	1.19	1.45	1.15	1.38	1.47	2.57
ACAATTTA	1.27	1.96	1.31	2.43	1.47	2.57
CATACACA	1.36	2.51	1.36	2.76	1.47	2.56
AAACTATA	1.3	2.16	1.3	2.35	1.47	2.56
CCAATTTA	1.29	2.04	1.21	1.75	1.47	2.56
TTATATCA	1.11	0.976	1.11	1.08	1.47	2.56
TATAAGCA	1.29	2.08	1.26	2.12	1.47	2.56
ACCTTTTT	1.05	0.6	1.06	0.745	1.47	2.56
GCATAATA	1.27	1.96	1.29	2.3	1.47	2.56
AAATTTAA	1.31	2.17	1.33	2.57	1.47	2.56
AATTATTT	1.22	1.65	1.24	1.99	1.47	2.56
GCTATTTT	1.06	0.67	1.09	0.969	1.47	2.56
GCCCGAGA	1.6	3.97	1.49	3.68	1.47	2.56
ATCTATAT	1.14	1.14	1.14	1.31	1.47	2.56
TCATTTTA	1.08	0.796	1.09	0.932	1.47	2.56
CAACTATA	1.3	2.15	1.26	2.13	1.47	2.56
ATTAAATA	1.33	2.3	1.37	2.83	1.47	2.56
CTTTATAC	1.11	0.943	1.09	0.906	1.47	2.56
AAAAAGCA	1.47	3.16	1.45	3.41	1.47	2.56
GCAATTAT	1.23	1.73	1.23	1.92	1.47	2.56
TCTTTATA	1.05	0.581	1.04	0.622	1.47	2.56
ATGCACCC	1.24	1.75	1.18	1.54	1.47	2.56
TACATTAT	1.22	1.61	1.22	1.84	1.47	2.56
ATATTTGC	1.2	1.52	1.14	1.31	1.47	2.56
AATTTATT	1.23	1.68	1.22	1.83	1.47	2.55
TTTCAGGC	1.03	0.464	1.12	1.17	1.47	2.55
TTTTAACC	1.15	1.25	1.14	1.29	1.47	2.55
CATATACT	1.21	1.56	1.18	1.54	1.47	2.55
GCCTATAT	1.12	1.06	1.1	0.984	1.47	2.54
TTTTACAC	1.13	1.06	1.07	0.835	1.47	2.54
TTATAGCG	0.969	0.113	0.977	0.16	1.47	2.54
ATAGCAAA	1.39	2.69	1.35	2.74	1.47	2.54
ATACACAT	1.35	2.43	1.33	2.56	1.47	2.54
AATATGTA	1.27	1.94	1.24	1.94	1.47	2.54
TTCTTATA	1.17	1.32	1.15	1.38	1.47	2.54
AGTTTTTA	1.21	1.59	1.21	1.74	1.47	2.54
TATACAAT	1.28	1.99	1.26	2.12	1.47	2.53
TTTTACCC	1.15	1.2	1.08	0.856	1.47	2.53
ACCGAGAA	1.96	6.15	1.76	5.55	1.47	2.53
GCATAAAT	1.26	1.9	1.27	2.16	1.47	2.53
AAAGTATA	1.33	2.33	1.34	2.67	1.47	2.53
ATATACCT	1.25	1.84	1.21	1.75	1.47	2.53
AGTATACA	1.35	2.4	1.3	2.41	1.47	2.53
TTATAAAC	1.19	1.47	1.18	1.52	1.47	2.53
ATACATTA	1.34	2.35	1.33	2.57	1.47	2.53
TATTAATA	1.25	1.85	1.25	2.04	1.47	2.53
CATATAAG	1.23	1.7	1.24	1.97	1.47	2.53
TATAAACC	1.26	1.91	1.23	1.89	1.47	2.53
GGCAGATG	0.948	-0.0145	1.11	1.07	1.47	2.53
CCTTATTT	1.04	0.547	1.05	0.659	1.47	2.53
ACCCGAGC	1.53	3.52	1.44	3.32	1.47	2.53
ACATAACA	1.35	2.43	1.36	2.79	1.47	2.52
ACGTATAT	1.14	1.17	1.12	1.17	1.47	2.52
GACATATA	1.13	1.08	1.17	1.47	1.46	2.52
ACAGGCTG	0.847	-0.63	1.04	0.611	1.46	2.52
GGCAGTTA	1.03	0.502	1.15	1.35	1.46	2.52
GCTAATAT	1.22	1.63	1.22	1.82	1.46	2.52
CTTTTACA	1.11	1	1.1	1	1.46	2.52
AAACACAA	1.42	2.86	1.43	3.26	1.46	2.51
AGCACATA	1.33	2.3	1.3	2.4	1.46	2.51
TTTATTCA	1.1	0.942	1.11	1.11	1.46	2.51
AAATAGCA	1.42	2.83	1.39	2.96	1.46	2.51
AAAAATAC	1.38	2.59	1.4	3.07	1.46	2.51
ACCTTATA	1.18	1.43	1.18	1.54	1.46	2.51
TATCTATA	1.15	1.23	1.18	1.57	1.46	2.51
CCAAATAT	1.31	2.17	1.27	2.17	1.46	2.5
AAAATTAT	1.3	2.13	1.33	2.56	1.46	2.5
ATTTACAA	1.27	1.92	1.26	2.12	1.46	2.5
AAGCAAAA	1.46	3.08	1.44	3.33	1.46	2.5
TATTTAGC	1.16	1.25	1.11	1.09	1.46	2.5
GGGCAGGG	0.725	-1.37	0.943	-0.0726	1.46	2.5
TTTTAACA	1.18	1.39	1.15	1.36	1.46	2.5
AATTTAAA	1.32	2.28	1.35	2.69	1.46	2.5
CTTATACA	1.22	1.63	1.16	1.4	1.46	2.5
TACTTTAT	1.12	1.05	1.11	1.08	1.46	2.5
ATATTATC	1.1	0.903	1.13	1.19	1.46	2.5
ATAATTTT	1.18	1.39	1.21	1.73	1.46	2.5
AACATTAT	1.25	1.85	1.27	2.18	1.46	2.5
TTTCTTTT	1.07	0.751	1.06	0.727	1.46	2.49
GAGAATAT	1.45	3.04	1.36	2.78	1.46	2.49
AATTTACA	1.32	2.28	1.32	2.52	1.46	2.49
TAGCATGA	1.1	0.93	1.09	0.906	1.46	2.49
CCTAATAT	1.19	1.47	1.19	1.6	1.46	2.49
ATATATCT	1.09	0.834	1.16	1.42	1.46	2.49
TTAAAATA	1.27	1.98	1.3	2.37	1.46	2.49
TATATCAA	1.16	1.3	1.15	1.35	1.46	2.49
ACATACAA	1.36	2.51	1.35	2.7	1.46	2.48
AGGCGCGT	0.883	-0.408	1.05	0.64	1.46	2.48
AATAAACA	1.42	2.86	1.43	3.3	1.46	2.48
GGAATATA	1.1	0.897	1.11	1.07	1.46	2.48
CGCTTATA	1.16	1.3	1.1	1	1.46	2.48
AGCATTTA	1.26	1.91	1.23	1.89	1.46	2.48
AAATACAA	1.41	2.8	1.44	3.37	1.46	2.48
AGTATAAT	1.3	2.12	1.3	2.35	1.46	2.48
ATAAATTA	1.34	2.38	1.36	2.78	1.46	2.48
GCAATTTT	1.15	1.19	1.17	1.49	1.46	2.48
AACCATAT	1.31	2.19	1.27	2.16	1.46	2.48
TATAACAT	1.24	1.77	1.23	1.93	1.46	2.48
CTCAATAT	1.18	1.39	1.18	1.54	1.46	2.48
AGGCATTT	1.19	1.47	1.21	1.75	1.46	2.48
CATAATAA	1.39	2.69	1.38	2.95	1.46	2.47
GCTATTTA	1.12	1.01	1.06	0.714	1.46	2.47
AATTTAGT	1.12	1.06	1.14	1.3	1.46	2.47
ATAAATAC	1.32	2.26	1.32	2.52	1.46	2.47
TTATACAC	1.2	1.53	1.18	1.55	1.46	2.47
AGGCAAGG	0.926	-0.144	1.11	1.1	1.45	2.47
TCATTATA	1.15	1.22	1.16	1.44	1.45	2.47
TGGCAGGC	0.91	-0.244	1.1	1.02	1.45	2.47
TTTTAATG	1.01	0.387	1.04	0.609	1.45	2.47
TAATAAAA	1.35	2.43	1.4	3.06	1.45	2.47
TTGTTTTT	0.978	0.172	1.01	0.385	1.45	2.47
ACATAAAT	1.32	2.24	1.35	2.72	1.45	2.47
GGCAGTAC	0.979	0.177	1.14	1.31	1.45	2.47
GACTTTTT	0.946	-0.0261	0.973	0.133	1.45	2.47
GAGCATAT	1.22	1.66	1.19	1.64	1.45	2.47
TATAGCCT	1.16	1.28	1.11	1.06	1.45	2.46
TATATGTT	1.08	0.782	1.1	1.02	1.45	2.46
AATAATTA	1.37	2.54	1.37	2.84	1.45	2.46
ATTTTAAT	1.15	1.2	1.17	1.49	1.45	2.46
ATATTCAC	1.24	1.74	1.19	1.64	1.45	2.46
GGCAAATA	1.14	1.17	1.2	1.67	1.45	2.46
TACAAAAA	1.38	2.6	1.4	3.04	1.45	2.46
ATTATTAA	1.25	1.8	1.24	1.95	1.45	2.46
GTTTTTAA	1.09	0.853	1.1	0.978	1.45	2.46
AAACAACA	1.42	2.86	1.44	3.32	1.45	2.46
TAAATACA	1.32	2.27	1.34	2.68	1.45	2.46
GCATGACA	1.03	0.468	1.06	0.726	1.45	2.46
ATAATTAT	1.26	1.91	1.27	2.17	1.45	2.46
AAATACAT	1.36	2.49	1.38	2.94	1.45	2.46
ACTAATAT	1.22	1.65	1.22	1.83	1.45	2.46
GGCAATCA	1.05	0.596	1.17	1.51	1.45	2.46
GGCAGTTC	1.03	0.502	1.17	1.47	1.45	2.45
ACAAAACA	1.39	2.68	1.41	3.14	1.45	2.45
CATACAAA	1.41	2.77	1.38	2.95	1.45	2.45
ACAGGCGT	0.952	0.0135	1.12	1.15	1.45	2.45
ACTTATTA	1.16	1.28	1.17	1.51	1.45	2.45
GCAGGCGG	0.808	-0.865	0.997	0.303	1.45	2.45
GCTTTATT	1.03	0.485	1.06	0.726	1.45	2.45
ACTTTATT	1.1	0.908	1.11	1.09	1.45	2.45
CATTATAC	1.26	1.86	1.21	1.76	1.45	2.45
TCATTTTT	1.02	0.451	1.04	0.582	1.45	2.45
AATAAAAT	1.37	2.55	1.4	3.06	1.45	2.45
CTTTTTTC	0.957	0.039	0.997	0.301	1.45	2.45
AGCTTTAT	1.17	1.31	1.16	1.39	1.45	2.45
GTTTATTA	1.11	0.962	1.11	1.1	1.45	2.44
TACAATAA	1.36	2.52	1.37	2.85	1.45	2.44
ATATAATC	1.15	1.23	1.19	1.59	1.45	2.44
ATACACAC	1.34	2.4	1.31	2.46	1.45	2.44
CATATAGA	1.22	1.61	1.2	1.66	1.45	2.44
AATACAAA	1.43	2.93	1.45	3.4	1.45	2.44
TATATTCC	1.21	1.56	1.15	1.36	1.45	2.44
ATATAATG	1.19	1.46	1.19	1.64	1.45	2.44
TAGCGTTT	0.987	0.223	0.956	0.022	1.45	2.44
GGCAGAGC	1.02	0.429	1.14	1.27	1.45	2.44
AATTTAAT	1.23	1.72	1.27	2.16	1.45	2.44
AGTATTTA	1.25	1.82	1.21	1.74	1.45	2.44
AATTAACC	1.29	2.07	1.26	2.09	1.45	2.44
ATATGCAT	1.3	2.14	1.25	2.06	1.45	2.44
ACAATACA	1.36	2.5	1.38	2.91	1.45	2.43
GGCTAAGT	0.966	0.095	1.13	1.23	1.45	2.43
ATAATACA	1.37	2.58	1.34	2.67	1.45	2.43
ACACAAAA	1.4	2.76	1.42	3.2	1.45	2.43
CAAGCATA	1.33	2.31	1.33	2.56	1.45	2.43
GCAAAAAT	1.31	2.17	1.32	2.51	1.45	2.43
ATAAAGCA	1.39	2.68	1.38	2.96	1.45	2.43
AACATAAT	1.36	2.48	1.35	2.74	1.45	2.43
CAATTTAA	1.31	2.16	1.29	2.34	1.45	2.43
CTTGGCAC	1.01	0.351	0.99	0.25	1.45	2.43
CTAATATT	1.2	1.54	1.2	1.72	1.45	2.43
TTATTACA	1.24	1.78	1.19	1.59	1.45	2.43
CAGGCACT	1.06	0.695	1.15	1.33	1.45	2.42
AACACAAA	1.4	2.73	1.42	3.21	1.45	2.42
TTTTACAA	1.17	1.34	1.2	1.67	1.45	2.42
CTTACATA	1.2	1.51	1.16	1.45	1.45	2.42
CACAATAA	1.4	2.72	1.4	3.03	1.45	2.42
AATATACT	1.21	1.59	1.22	1.85	1.44	2.42
ATACACAA	1.38	2.6	1.37	2.83	1.44	2.42
ATGTTTAT	1.13	1.07	1.13	1.21	1.44	2.42
TATAAAAC	1.24	1.75	1.23	1.88	1.44	2.42
AATATTCA	1.29	2.04	1.28	2.24	1.44	2.42
ATATGCCC	1.24	1.75	1.21	1.74	1.44	2.42
GAGCAGGC	0.953	0.0165	1.09	0.968	1.44	2.42
CAGTATAA	1.35	2.46	1.33	2.58	1.44	2.42
ACATTTAA	1.25	1.8	1.26	2.09	1.44	2.42
CAAACAAA	1.4	2.76	1.43	3.3	1.44	2.42
ATATGTAA	1.21	1.6	1.22	1.84	1.44	2.42
AGGCACGC	1.08	0.795	1.14	1.28	1.44	2.41
TTAATTTT	1.14	1.16	1.14	1.28	1.44	2.41
TGCTTTTA	1.07	0.76	1.03	0.505	1.44	2.41
CTTTTAAA	1.08	0.812	1.1	1.04	1.44	2.41
CCGAGAAT	1.87	5.59	1.64	4.69	1.44	2.41
CAGGCGGG	0.815	-0.823	1.03	0.519	1.44	2.41
TAATAATA	1.32	2.27	1.37	2.85	1.44	2.41
ATTTAAAA	1.26	1.89	1.28	2.23	1.44	2.41
CCCGAGAA	1.58	3.81	1.46	3.45	1.44	2.41
TAACATAA	1.36	2.49	1.35	2.75	1.44	2.41
TATAGCGC	1.08	0.763	1.06	0.713	1.44	2.41
TTTTATGT	1.02	0.449	1.02	0.49	1.44	2.41
AGGCTAAA	1.13	1.07	1.21	1.77	1.44	2.41
AAGCATAA	1.37	2.58	1.36	2.81	1.44	2.41
CAAATACA	1.37	2.57	1.38	2.91	1.44	2.41
ATAAAAAT	1.36	2.51	1.39	2.99	1.44	2.41
GCACAGGC	0.998	0.291	1.13	1.22	1.44	2.41
TACATAAT	1.28	2	1.3	2.36	1.44	2.4
GAATATAG	1.14	1.17	1.12	1.11	1.44	2.4
GTTTTTTG	0.902	-0.293	0.967	0.0966	1.44	2.4
TTTTTACT	1.04	0.564	1.02	0.434	1.44	2.4
GGCACCCT	1.2	1.53	0.971	0.121	1.44	2.4
ATGGCAGC	1.13	1.07	1.18	1.57	1.44	2.4
AGTATGCA	1.3	2.16	1.28	2.27	1.44	2.4
CTATAATA	1.28	2.01	1.26	2.13	1.44	2.4
ATATTATG	1.11	0.995	1.1	1.04	1.44	2.4
AAATAAAC	1.38	2.62	1.39	2.98	1.44	2.4
TTAATTTA	1.16	1.28	1.22	1.83	1.44	2.4
CAGCATAA	1.35	2.43	1.32	2.54	1.44	2.4
CAATAAAA	1.41	2.82	1.4	3.08	1.44	2.4
TAGCAAAA	1.35	2.42	1.34	2.64	1.44	2.4
GCATACAT	1.2	1.51	1.19	1.6	1.44	2.39
ATAAAACA	1.37	2.55	1.39	2.97	1.44	2.39
AGTTTTAT	1.15	1.2	1.15	1.37	1.44	2.39
TTATACAA	1.23	1.73	1.23	1.9	1.44	2.39
CAGCAAAA	1.39	2.7	1.38	2.92	1.44	2.39
CTGCTTTT	0.985	0.209	0.985	0.22	1.44	2.39
TATATTGA	1.05	0.609	1.06	0.759	1.44	2.39
TATTATGC	1.16	1.29	1.13	1.21	1.44	2.39
CATTAATA	1.36	2.49	1.34	2.68	1.44	2.39
ATAATTAA	1.37	2.58	1.39	2.99	1.44	2.39
CAACATAA	1.37	2.56	1.35	2.71	1.44	2.39
TCCATTTT	1.19	1.47	1.16	1.44	1.44	2.39
ATGGCAGG	0.936	-0.0888	1.12	1.16	1.44	2.39
ACATTATT	1.19	1.45	1.18	1.58	1.44	2.39
ACTAAATA	1.32	2.27	1.3	2.4	1.44	2.39
CTTTTAAT	1.09	0.86	1.11	1.06	1.44	2.39
AAAATAAC	1.37	2.53	1.38	2.93	1.44	2.39
ATAACAAA	1.4	2.74	1.42	3.21	1.44	2.39
TTTATTTC	1.05	0.603	1.06	0.722	1.44	2.39
AGAATTAT	1.39	2.7	1.36	2.81	1.44	2.39
TATATCCA	1.21	1.61	1.17	1.52	1.44	2.38
AATGCATA	1.34	2.38	1.31	2.45	1.44	2.38
AAAAAGAA	1.39	2.7	1.39	3	1.44	2.38
GCACCCGA	1.22	1.65	1.16	1.41	1.44	2.38
TATATAGG	0.984	0.206	0.984	0.211	1.44	2.38
TGTTTTAT	1.04	0.566	1.08	0.884	1.44	2.38
GGCAATTT	1.08	0.788	1.08	0.899	1.44	2.38
ATTTACAT	1.24	1.73	1.22	1.85	1.44	2.38
TCATATTA	1.16	1.3	1.16	1.43	1.44	2.38
CCTTATAA	1.16	1.26	1.13	1.24	1.44	2.38
CCCTTTTT	0.958	0.0457	0.963	0.0686	1.44	2.38
AAGAAAAA	1.46	3.08	1.47	3.55	1.44	2.38
ATGCAATA	1.34	2.4	1.32	2.51	1.44	2.37
AATTATAC	1.24	1.77	1.26	2.13	1.44	2.37
CAAATAAT	1.36	2.51	1.37	2.88	1.44	2.37
TATAGAAA	1.24	1.79	1.25	2.01	1.44	2.37
TAACAATA	1.35	2.41	1.34	2.68	1.43	2.37
AAAAATTA	1.38	2.6	1.41	3.16	1.43	2.37
CCCAATAT	1.16	1.29	1.14	1.25	1.43	2.37
GGCAGTGC	0.991	0.247	1.15	1.38	1.43	2.37
AAATTTTT	1.14	1.18	1.19	1.64	1.43	2.37
ACACATTA	1.29	2.04	1.3	2.41	1.43	2.37
TACTTTTA	1.08	0.803	1.1	0.98	1.43	2.37
ACACATTT	1.24	1.79	1.22	1.83	1.43	2.37
ATATTTCA	1.21	1.6	1.22	1.83	1.43	2.37
TAATTTAA	1.22	1.66	1.25	2.04	1.43	2.37
CTATACAT	1.25	1.84	1.22	1.81	1.43	2.37
AATAACAA	1.42	2.89	1.44	3.33	1.43	2.37
TATTTTTG	0.981	0.185	0.998	0.306	1.43	2.37
AAGTATAA	1.34	2.39	1.34	2.66	1.43	2.37
AGAAATAA	1.47	3.17	1.46	3.5	1.43	2.37
TTTTATCA	1.04	0.53	1.06	0.7	1.43	2.36
ATTATACC	1.25	1.83	1.21	1.79	1.43	2.36
TACACACA	1.29	2.05	1.29	2.3	1.43	2.36
AGCCATAT	1.29	2.05	1.24	1.95	1.43	2.36
ATACAACA	1.36	2.48	1.36	2.79	1.43	2.36
ATGAATAT	1.29	2.08	1.27	2.16	1.43	2.36
AACACACA	1.36	2.48	1.36	2.78	1.43	2.36
AGAAAAAT	1.43	2.92	1.42	3.22	1.43	2.36
CACAAAAA	1.42	2.83	1.42	3.19	1.43	2.36
TTTATGCC	1.13	1.08	1.11	1.08	1.43	2.36
CAAAACAA	1.4	2.76	1.42	3.21	1.43	2.36
TTACATAA	1.26	1.87	1.27	2.16	1.43	2.35
GGCATTTT	1.07	0.757	1.04	0.616	1.43	2.35
GCAGCAAT	1.18	1.43	1.22	1.81	1.43	2.35
TTTAATAA	1.25	1.81	1.27	2.18	1.43	2.35
AAACCCGA	1.57	3.76	1.46	3.48	1.43	2.35
ACTATAAA	1.28	1.98	1.3	2.36	1.43	2.35
TTTACACA	1.21	1.56	1.19	1.62	1.43	2.35
ATTTATGC	1.11	0.968	1.11	1.1	1.43	2.35
TATATCCC	1.13	1.11	1.08	0.853	1.43	2.35
TTACAATA	1.29	2.05	1.3	2.35	1.43	2.35
TAAACAAA	1.37	2.55	1.39	3	1.43	2.35
GGCCGTCG	0.71	-1.46	0.972	0.132	1.43	2.35
GGCATATT	1.05	0.63	1.07	0.79	1.43	2.35
TTTTATCT	0.933	-0.106	1.02	0.474	1.43	2.35
ATTTACAC	1.24	1.78	1.21	1.76	1.43	2.34
CCCGAGTT	1.72	4.7	1.51	3.78	1.43	2.34
TATTACAT	1.19	1.44	1.2	1.69	1.43	2.34
TGCACCCA	1.15	1.23	1.09	0.913	1.43	2.34
CCATATAG	1.26	1.86	1.19	1.64	1.43	2.34
GTTTATAA	1.15	1.21	1.18	1.56	1.43	2.34
ATCTTATA	1.11	0.952	1.12	1.13	1.43	2.34
TATACAGG	0.978	0.171	1.03	0.53	1.43	2.34
GCAGCACA	1.19	1.44	1.21	1.76	1.43	2.34
CCTTTATT	1.09	0.856	1.05	0.673	1.43	2.34
TGTAATAT	1.16	1.26	1.17	1.46	1.43	2.34
TAACTATA	1.24	1.74	1.25	2.04	1.43	2.34
AAACATAC	1.33	2.34	1.33	2.58	1.43	2.34
TTATTAAC	1.14	1.14	1.15	1.33	1.43	2.34
CTTATATG	1.03	0.51	1.06	0.703	1.43	2.34
AGCAGCAA	1.29	2.07	1.28	2.21	1.43	2.34
CCAGCATA	1.28	2.01	1.24	1.94	1.43	2.34
ATTTTAGC	1.17	1.33	1.13	1.21	1.43	2.34
GGCACGTC	0.857	-0.565	1.05	0.641	1.43	2.33
CACTATAA	1.32	2.24	1.3	2.37	1.43	2.33
TATTTTGC	1.1	0.926	1.04	0.594	1.43	2.33
CATTTTAG	1.11	0.976	1.1	1.01	1.43	2.33
AGATATAT	1.21	1.6	1.23	1.92	1.43	2.33
GCAGCGTA	1.04	0.524	1.13	1.19	1.43	2.33
TGTGTATA	1.12	1.04	1.09	0.913	1.43	2.33
ATACATTT	1.23	1.73	1.22	1.85	1.43	2.33
TAGAAAAA	1.36	2.52	1.36	2.81	1.43	2.33
TTATATCC	1.14	1.15	1.08	0.904	1.43	2.33
GAATATAC	1.25	1.84	1.22	1.82	1.43	2.33
ATTTTATC	1.03	0.495	1.07	0.784	1.43	2.33
CCCAGGCA	1	0.301	1.11	1.07	1.43	2.33
GCAATAAA	1.33	2.34	1.33	2.61	1.43	2.33
AATTTTAC	1.21	1.6	1.2	1.67	1.43	2.33
AGTGTATA	1.22	1.64	1.18	1.54	1.43	2.33
ACATTTAC	1.24	1.75	1.18	1.59	1.43	2.33
CCCGAGAT	1.66	4.29	1.47	3.55	1.43	2.32
AAAAAAGC	1.39	2.71	1.38	2.95	1.43	2.32
CATTATAG	1.19	1.47	1.19	1.62	1.43	2.32
TATATTCT	1.1	0.898	1.1	1.03	1.43	2.32
CCATATAC	1.29	2.05	1.2	1.7	1.42	2.32
TATATCTA	1.1	0.886	1.15	1.35	1.42	2.32
AAATATGC	1.29	2.06	1.25	2.03	1.42	2.32
GAAACATA	1.31	2.22	1.32	2.54	1.42	2.32
AAGCAATA	1.39	2.66	1.38	2.9	1.42	2.32
TATATCAT	1.13	1.1	1.14	1.26	1.42	2.32
TTTTAAAC	1.09	0.87	1.12	1.12	1.42	2.32
GGCAATCT	1.01	0.368	1.09	0.938	1.42	2.32
GAGAAATA	1.48	3.22	1.4	3.03	1.42	2.32
ATGAAATA	1.36	2.48	1.33	2.6	1.42	2.32
CCTTGGCC	0.907	-0.265	0.865	-0.604	1.42	2.32
ATATGTAT	1.18	1.4	1.19	1.65	1.42	2.32
AGTAAATA	1.38	2.64	1.38	2.89	1.42	2.32
GTAAATAT	1.22	1.64	1.23	1.93	1.42	2.32
CCCATTTT	1.12	1.02	1.05	0.648	1.42	2.32
GCTACATA	1.18	1.43	1.17	1.5	1.42	2.32
GCTATATC	1.11	0.964	1.1	0.986	1.42	2.32
AAGCTATA	1.31	2.17	1.28	2.26	1.42	2.32
ACAATTTT	1.21	1.57	1.2	1.7	1.42	2.32
ATATTCAT	1.24	1.74	1.21	1.78	1.42	2.31
GCACCCAA	1.16	1.26	1.09	0.906	1.42	2.31
AAACAAAT	1.4	2.73	1.41	3.11	1.42	2.31
TAGCGTAA	1.09	0.876	1.05	0.685	1.42	2.31
GGCAGCCT	1.04	0.574	1.05	0.691	1.42	2.31
AAGAATAT	1.34	2.37	1.34	2.66	1.42	2.31
AGGCATGT	1.02	0.437	1.12	1.12	1.42	2.31
TAACCCGA	1.58	3.83	1.46	3.48	1.42	2.31
AAGAAATA	1.41	2.82	1.39	3.02	1.42	2.31
AGCAATAA	1.42	2.86	1.41	3.14	1.42	2.31
TTATTTAG	1.02	0.448	1.04	0.595	1.42	2.31
TATAAGTA	1.26	1.89	1.28	2.22	1.42	2.31
GTTTTATT	1.04	0.518	1.03	0.548	1.42	2.3
CATAATTA	1.36	2.49	1.33	2.56	1.42	2.3
CTTAAATA	1.23	1.68	1.24	1.99	1.42	2.3
AAAAACAT	1.39	2.69	1.41	3.11	1.42	2.3
ATATAAGA	1.19	1.46	1.2	1.7	1.42	2.3
TCATTTAT	1.11	0.946	1.08	0.887	1.42	2.3
CTAAAATA	1.3	2.13	1.31	2.42	1.42	2.3
TCCTTGGC	0.979	0.174	0.912	-0.281	1.42	2.3
GGCATGAC	0.932	-0.11	0.966	0.0891	1.42	2.3
ACTATACA	1.28	2.03	1.24	1.99	1.42	2.3
ATAACACA	1.37	2.55	1.35	2.74	1.42	2.3
CAAAAAAT	1.38	2.6	1.39	3	1.42	2.3
ATTTAAAT	1.23	1.69	1.24	1.98	1.42	2.3
AGGCATGC	1.14	1.16	1.18	1.56	1.42	2.3
TGCCCGAG	1.67	4.37	1.55	4.1	1.42	2.3
CATTTAAA	1.28	2	1.28	2.24	1.42	2.3
CAACAAAA	1.39	2.69	1.43	3.27	1.42	2.3
CGCTTTAT	1.06	0.646	1.04	0.619	1.42	2.29
TTTTTCCC	1.02	0.443	1.02	0.427	1.42	2.29
CCAATATT	1.25	1.84	1.23	1.88	1.42	2.29
AAGCAGCA	1.27	1.95	1.31	2.43	1.42	2.29
TCATATAC	1.13	1.1	1.12	1.17	1.42	2.29
TACATAAC	1.26	1.89	1.23	1.92	1.42	2.29
CCAGTATA	1.32	2.26	1.23	1.9	1.42	2.29
ACTTTTAA	1.11	0.967	1.16	1.4	1.42	2.29
CTCATTTA	1.13	1.08	1.1	0.986	1.42	2.29
AGAATAAA	1.47	3.14	1.45	3.38	1.42	2.29
ACAAGGCA	1.13	1.11	1.19	1.64	1.42	2.29
TATATCAC	1.14	1.17	1.18	1.54	1.42	2.29
TATAGCAG	1.13	1.08	1.1	1.03	1.42	2.29
CGAGAATA	1.72	4.67	1.55	4.07	1.42	2.29
TATACTAT	1.18	1.38	1.16	1.41	1.42	2.29
TATAGCCC	1.24	1.75	1.16	1.41	1.42	2.29
GTAGGCAG	0.889	-0.374	1.06	0.723	1.42	2.29
TTCTATAT	1.14	1.18	1.15	1.32	1.42	2.29
ATACCCGA	1.57	3.8	1.47	3.52	1.42	2.28
ATTCAGGC	1	0.306	1.12	1.13	1.42	2.28
TAGCGTAT	1.08	0.8	1.07	0.789	1.42	2.28
CAAATTAT	1.29	2.09	1.31	2.44	1.42	2.28
ATTTAACA	1.26	1.91	1.26	2.08	1.42	2.28
TTATTAAA	1.21	1.61	1.21	1.79	1.42	2.28
CCACAATA	1.32	2.25	1.31	2.44	1.42	2.28
CACTATTA	1.25	1.85	1.23	1.87	1.42	2.28
GCCCATAT	1.17	1.36	1.15	1.34	1.42	2.28
ATTTAGCA	1.25	1.81	1.16	1.44	1.42	2.28
TAAGGCAA	1.12	1.04	1.18	1.58	1.42	2.28
CACGCATA	1.2	1.52	1.24	1.95	1.42	2.28
ATATACTT	1.18	1.41	1.16	1.45	1.42	2.28
TTATAGCC	1.19	1.46	1.11	1.07	1.42	2.27
AAATACAC	1.38	2.62	1.34	2.65	1.42	2.27
AGGCATGG	0.941	-0.0571	1.01	0.406	1.41	2.27
AGTATTAT	1.25	1.83	1.23	1.92	1.41	2.27
ATATTCAA	1.25	1.8	1.25	2.03	1.41	2.27
ACCAATAT	1.3	2.14	1.27	2.15	1.41	2.27
AAACACAT	1.34	2.36	1.33	2.61	1.41	2.27
AATATTTG	1.12	1.06	1.11	1.06	1.41	2.27
CAGCTATA	1.3	2.1	1.26	2.13	1.41	2.27
GTACATAT	1.14	1.16	1.17	1.48	1.41	2.27
GAGTTTAT	1.17	1.35	1.14	1.31	1.41	2.27
ACAACAAA	1.38	2.64	1.42	3.17	1.41	2.27
CCGCATAT	1.14	1.15	1.1	1.03	1.41	2.27
TATAACCA	1.25	1.83	1.23	1.87	1.41	2.27
CATAAAAT	1.35	2.45	1.32	2.54	1.41	2.27
CATATAGT	1.23	1.7	1.18	1.54	1.41	2.27
AGCATAAT	1.34	2.37	1.31	2.47	1.41	2.26
TTACTATA	1.19	1.44	1.2	1.69	1.41	2.26
GCCTTTTA	1.06	0.658	1.02	0.467	1.41	2.26
CAGGCGAG	0.988	0.231	1.14	1.31	1.41	2.26
ACAATTAT	1.27	1.96	1.3	2.38	1.41	2.26
ATATAACG	1.1	0.897	1.11	1.09	1.41	2.26
GAAAAAAT	1.36	2.52	1.37	2.84	1.41	2.26
ACAAACAA	1.36	2.51	1.38	2.92	1.41	2.26
ATATAAGT	1.21	1.57	1.2	1.69	1.41	2.26
CTGTTTAT	1.03	0.508	1.03	0.559	1.41	2.26
AAAATTAA	1.38	2.59	1.4	3.09	1.41	2.26
CTACATAA	1.27	1.95	1.26	2.09	1.41	2.26
AGCGCATA	1.18	1.39	1.19	1.61	1.41	2.26
AAAGCAAA	1.43	2.93	1.42	3.23	1.41	2.26
CACTAATA	1.34	2.38	1.28	2.27	1.41	2.26
ATTCATAT	1.26	1.9	1.26	2.1	1.41	2.26
TATACAAC	1.23	1.71	1.22	1.8	1.41	2.26
AAACAGCA	1.41	2.78	1.38	2.93	1.41	2.26
CAAAAACA	1.39	2.68	1.41	3.13	1.41	2.26
ACACATAC	1.25	1.84	1.25	2.01	1.41	2.26
TATACAGC	1.22	1.66	1.18	1.56	1.41	2.25
AGCAAAAT	1.36	2.51	1.33	2.57	1.41	2.25
ATATAACT	1.15	1.23	1.18	1.52	1.41	2.25
AACTTTAT	1.14	1.18	1.14	1.3	1.41	2.25
TTTATCCA	1.11	0.996	1.07	0.83	1.41	2.25
CTTTAATA	1.18	1.4	1.18	1.57	1.41	2.25
ATGTTTTT	1.1	0.892	1.1	0.999	1.41	2.25
AGCTTTTT	1.05	0.597	1.08	0.879	1.41	2.25
ACACACAA	1.32	2.26	1.33	2.61	1.41	2.25
TAAGTATA	1.27	1.96	1.27	2.2	1.41	2.25
TGTATTTA	1.08	0.781	1.11	1.06	1.41	2.25
AACATTTT	1.2	1.5	1.19	1.59	1.41	2.25
GAGGCAGT	0.925	-0.151	1.1	0.974	1.41	2.25
CAGCAGGC	0.979	0.177	1.15	1.35	1.41	2.25
TGTTATAT	1.09	0.876	1.09	0.946	1.41	2.25
TGCGCATA	1.11	0.995	1.11	1.04	1.41	2.25
AGGCAATG	1.07	0.73	1.2	1.67	1.41	2.25
TTTAATTT	1.12	1.05	1.12	1.15	1.41	2.25
ACACACAT	1.27	1.95	1.27	2.16	1.41	2.25
AAAAATAG	1.3	2.16	1.32	2.54	1.41	2.24
CAAACACA	1.35	2.4	1.37	2.84	1.41	2.24
AACAACAA	1.41	2.8	1.43	3.27	1.41	2.24
ATAAAGAA	1.34	2.37	1.32	2.53	1.41	2.24
GCACAATA	1.29	2.04	1.28	2.25	1.41	2.24
CACATTAA	1.35	2.42	1.34	2.66	1.41	2.24
AGCAGGCG	0.925	-0.151	1.08	0.873	1.41	2.24
TACACAAA	1.36	2.5	1.37	2.88	1.41	2.24
TTTAAATT	1.18	1.38	1.18	1.53	1.41	2.24
ACATACAC	1.28	2.03	1.26	2.1	1.41	2.24
TATTACAA	1.28	1.98	1.28	2.21	1.41	2.24
GACCCGAG	1.51	3.39	1.4	3.09	1.41	2.24
AATAGCAA	1.41	2.82	1.35	2.75	1.41	2.24
TTATTTTG	1.03	0.496	1.03	0.516	1.41	2.24
AAAAACAC	1.39	2.71	1.37	2.86	1.41	2.24
TTTTACCA	1.11	0.953	1.1	1.04	1.41	2.24
AGAGTATA	1.33	2.32	1.28	2.25	1.41	2.24
CTGCTCCC	0.818	-0.802	0.864	-0.612	1.41	2.24
GCATATCC	1.17	1.33	1.12	1.15	1.41	2.23
TTTACAAA	1.23	1.69	1.23	1.92	1.41	2.23
GCCAATAT	1.22	1.67	1.2	1.71	1.41	2.23
TATAACCC	1.23	1.7	1.19	1.59	1.41	2.23
TTAAATAA	1.28	2.04	1.32	2.48	1.41	2.23
CCAAAATA	1.35	2.43	1.33	2.56	1.41	2.23
TATTAGCA	1.23	1.7	1.22	1.81	1.41	2.23
CAGGCGAA	1.03	0.491	1.18	1.58	1.41	2.23
ACAAAAAT	1.36	2.49	1.39	3.01	1.41	2.23
CATAATTT	1.25	1.8	1.24	1.98	1.41	2.23
ATTATATC	1.12	1.03	1.09	0.965	1.41	2.23
GGCTATAT	0.999	0.298	1.07	0.768	1.41	2.23
ACACTTTT	1.13	1.1	1.14	1.25	1.41	2.23
ATAGAAAA	1.35	2.44	1.35	2.75	1.41	2.23
CGTATTTT	1.08	0.762	1.04	0.603	1.41	2.23
TAAAAAAT	1.34	2.37	1.37	2.83	1.41	2.23
GGCAGAGG	0.871	-0.484	1.03	0.56	1.4	2.22
GCGTTTTT	0.957	0.0427	0.958	0.0329	1.4	2.22
TCCAATAT	1.24	1.79	1.24	1.94	1.4	2.22
AGGCATTA	1.15	1.2	1.19	1.62	1.4	2.22
GCAGAAAA	1.27	1.96	1.3	2.39	1.4	2.22
AATACAGG	1.07	0.738	1.14	1.28	1.4	2.22
ACACAACA	1.35	2.42	1.36	2.76	1.4	2.22
TTAGTATA	1.17	1.37	1.17	1.46	1.4	2.22
TTTATCCT	1.03	0.471	1.01	0.419	1.4	2.22
AAAGAATA	1.38	2.6	1.38	2.9	1.4	2.22
AACTATAA	1.3	2.12	1.3	2.39	1.4	2.22
CATAACAT	1.31	2.18	1.3	2.35	1.4	2.21
AATATGCC	1.26	1.9	1.23	1.88	1.4	2.21
TGGCACCT	1.18	1.43	1.02	0.432	1.4	2.21
CCTTTTAA	1.09	0.877	1.05	0.684	1.4	2.21
CAATTATT	1.24	1.78	1.23	1.91	1.4	2.21
CTATTATT	1.13	1.07	1.09	0.932	1.4	2.21
GAGTTTGT	0.978	0.168	1	0.322	1.4	2.21
GCGCATTT	1.09	0.877	1.08	0.836	1.4	2.21
AAAATAGC	1.36	2.48	1.33	2.56	1.4	2.21
TATACTTA	1.18	1.4	1.16	1.44	1.4	2.21
CATAAACA	1.39	2.65	1.34	2.64	1.4	2.21
CCCTTTAT	1.04	0.534	0.981	0.19	1.4	2.21
CAGAAAAA	1.46	3.08	1.43	3.29	1.4	2.21
TTATATCT	1.03	0.48	1.05	0.645	1.4	2.21
AAGCAACA	1.38	2.6	1.36	2.79	1.4	2.21
CTTATCCC	1	0.323	0.985	0.221	1.4	2.2
AGGCATAC	1.18	1.39	1.18	1.58	1.4	2.2
AAACATTA	1.34	2.39	1.34	2.62	1.4	2.2
GGCAAAAA	1.18	1.4	1.24	1.94	1.4	2.2
ACTATTAT	1.14	1.17	1.15	1.37	1.4	2.2
CACATAGC	1.26	1.9	1.23	1.87	1.4	2.2
GCAAAACA	1.31	2.2	1.31	2.46	1.4	2.2
AAAATGCA	1.43	2.93	1.37	2.88	1.4	2.2
ATTTAAAC	1.22	1.63	1.22	1.85	1.4	2.2
ATGAGGCA	1.11	0.979	1.2	1.69	1.4	2.2
TATTAAAT	1.2	1.5	1.27	2.17	1.4	2.2
TACATAGC	1.26	1.86	1.2	1.69	1.4	2.2
ACATATGC	1.25	1.82	1.22	1.86	1.4	2.2
GCCTATTT	1.04	0.535	1.04	0.61	1.4	2.2
AAAAAAAG	1.36	2.51	1.39	2.99	1.4	2.2
CGGCACCC	1.08	0.793	0.866	-0.599	1.4	2.2
CGCATTTA	1.17	1.31	1.13	1.21	1.4	2.19
TATCTTTT	1.02	0.454	1.05	0.646	1.4	2.19
CATATGCA	1.33	2.28	1.24	1.99	1.4	2.19
AGAAACAA	1.44	2.99	1.42	3.21	1.4	2.19
TTATTTGA	0.969	0.116	1.01	0.403	1.4	2.19
CTATAAAT	1.23	1.71	1.24	1.98	1.4	2.19
GTATATGC	1.09	0.852	1.07	0.768	1.4	2.19
CCACTTTT	1.14	1.17	1.11	1.1	1.4	2.19
CATTTTTC	1.09	0.841	1.09	0.913	1.4	2.19
GTATTTAA	1.11	1	1.13	1.18	1.4	2.19
AGTTATAT	1.18	1.41	1.22	1.83	1.4	2.19
TTAAATGT	1.09	0.842	1.09	0.941	1.4	2.19
AATTAAAA	1.36	2.52	1.42	3.2	1.4	2.19
ATAGAATA	1.32	2.23	1.3	2.35	1.4	2.19
ACAACACA	1.33	2.3	1.36	2.79	1.4	2.19
CAATACAT	1.31	2.21	1.3	2.35	1.4	2.19
TATCATAT	1.12	1.06	1.11	1.09	1.4	2.19
TTATACCC	1.21	1.58	1.15	1.38	1.4	2.19
ATATTGCA	1.26	1.9	1.22	1.83	1.4	2.19
TTATAACC	1.2	1.49	1.16	1.42	1.4	2.19
GCAGCATG	1.09	0.833	1.16	1.4	1.4	2.19
TATTTTAG	1.02	0.435	1.05	0.69	1.4	2.19
CCTACATA	1.19	1.48	1.15	1.37	1.4	2.19
TTATAATG	1.13	1.07	1.11	1.07	1.4	2.18
TATTAACA	1.25	1.81	1.27	2.16	1.4	2.18
CACACAAA	1.38	2.59	1.35	2.75	1.4	2.18
ATGCATAA	1.31	2.19	1.28	2.25	1.4	2.18
AGGTATAT	1.15	1.2	1.15	1.32	1.4	2.18
AGCAACAA	1.37	2.54	1.36	2.78	1.4	2.18
ATATCATA	1.19	1.47	1.22	1.86	1.4	2.18
TCATCCCC	0.868	-0.502	0.918	-0.243	1.4	2.18
GCAGCGCA	1.06	0.692	1.17	1.46	1.4	2.18
AAATTAAA	1.37	2.57	1.4	3.03	1.4	2.18
CCAAATAA	1.38	2.6	1.34	2.64	1.4	2.18
ACATTACA	1.32	2.25	1.3	2.34	1.4	2.18
CAGGCCGC	0.969	0.113	1.08	0.895	1.4	2.18
GGCAGAAC	1.02	0.399	1.13	1.19	1.4	2.18
AGCAGTAT	1.23	1.68	1.25	2.04	1.4	2.18
CCCCTATA	0.978	0.166	0.95	-0.0184	1.4	2.18
TTATCCTT	1.05	0.629	1	0.325	1.4	2.18
TATACGCA	1.2	1.54	1.18	1.53	1.4	2.18
TATTACAC	1.2	1.5	1.19	1.65	1.4	2.18
ACAATAAT	1.34	2.36	1.34	2.67	1.4	2.18
TTCTTTAT	1.03	0.469	1.01	0.416	1.4	2.18
CACATAAT	1.32	2.25	1.28	2.24	1.4	2.18
GAACATAT	1.23	1.7	1.22	1.84	1.4	2.18
GCATATCA	1.13	1.08	1.13	1.18	1.4	2.18
AGCAAACA	1.36	2.47	1.36	2.81	1.4	2.18
TATAGTAA	1.28	2.03	1.26	2.07	1.4	2.18
TTATCCCA	1.03	0.494	1.04	0.586	1.4	2.18
CAGAATAT	1.37	2.54	1.33	2.55	1.4	2.18
CCCGAGCA	1.55	3.64	1.43	3.27	1.4	2.17
CATAGCAT	1.28	1.98	1.23	1.9	1.39	2.17
CTATAAAA	1.28	1.98	1.29	2.3	1.39	2.17
GTATAAAT	1.22	1.63	1.22	1.85	1.39	2.17
AGCACAAA	1.39	2.69	1.37	2.82	1.39	2.17
GCAACAAA	1.29	2.07	1.31	2.44	1.39	2.17
ATAAATTT	1.24	1.74	1.27	2.16	1.39	2.17
CAGCAACA	1.31	2.21	1.31	2.46	1.39	2.17
TAACAAAA	1.38	2.61	1.38	2.95	1.39	2.17
TAAGCATA	1.32	2.23	1.26	2.09	1.39	2.17
AAAAGGCA	1.22	1.62	1.26	2.08	1.39	2.17
TATGTTTT	1.1	0.899	1.08	0.854	1.39	2.17
TAAATAAT	1.29	2.09	1.33	2.6	1.39	2.17
GCATAGAA	1.19	1.45	1.16	1.44	1.39	2.17
TTTAAAAA	1.23	1.71	1.25	2.01	1.39	2.16
GCCTTATA	1.12	1.04	1.09	0.957	1.39	2.16
TATAGCTA	1.24	1.79	1.19	1.63	1.39	2.16
GGCCCGAG	1.5	3.35	1.41	3.14	1.39	2.16
TATATTGC	1.11	0.964	1.08	0.873	1.39	2.16
ATAAAAAC	1.33	2.33	1.35	2.7	1.39	2.16
CACTTATT	1.18	1.42	1.17	1.48	1.39	2.16
AGTAAAAA	1.43	2.92	1.43	3.23	1.39	2.16
AGAATATT	1.33	2.31	1.3	2.38	1.39	2.16
GATATATT	1.13	1.1	1.16	1.42	1.39	2.16
AACAAACA	1.36	2.49	1.38	2.9	1.39	2.16
ATAATAAC	1.31	2.21	1.3	2.41	1.39	2.16
ATGTATAA	1.23	1.7	1.23	1.93	1.39	2.16
TTTTAGCA	1.14	1.16	1.13	1.21	1.39	2.16
TATAAATG	1.18	1.38	1.16	1.45	1.39	2.16
ATACTTAT	1.2	1.49	1.21	1.75	1.39	2.16
GCAGGCCA	0.971	0.129	1.11	1.08	1.39	2.16
TGCATAAA	1.26	1.9	1.24	1.97	1.39	2.16
GCGTTTAT	1	0.333	1.02	0.466	1.39	2.16
ATAAACAT	1.33	2.29	1.32	2.52	1.39	2.16
TCAATTTA	1.18	1.43	1.18	1.54	1.39	2.16
CAATAAAT	1.37	2.54	1.37	2.88	1.39	2.16
CATATTTC	1.14	1.17	1.16	1.39	1.39	2.15
TTAAGGCA	1.04	0.542	1.12	1.11	1.39	2.15
GCATACAA	1.26	1.87	1.24	1.98	1.39	2.15
ATGCAAAA	1.35	2.41	1.34	2.65	1.39	2.15
ATACAAAT	1.36	2.46	1.36	2.78	1.39	2.15
TACCTATA	1.22	1.64	1.18	1.58	1.39	2.15
TATATGAG	1.09	0.852	1.08	0.88	1.39	2.15
CTGCAATA	1.17	1.34	1.16	1.43	1.39	2.15
TAATAAAT	1.3	2.11	1.33	2.57	1.39	2.15
ATATGCCA	1.25	1.8	1.23	1.88	1.39	2.15
AGCATTAT	1.22	1.65	1.2	1.69	1.39	2.15
GCGCAATA	1.15	1.24	1.15	1.34	1.39	2.15
TAAATAAC	1.32	2.23	1.3	2.4	1.39	2.15
TTTAAAAT	1.19	1.45	1.18	1.58	1.39	2.15
GCATAATT	1.25	1.84	1.2	1.66	1.39	2.15
GCTAAATA	1.26	1.9	1.27	2.15	1.39	2.15
GCACATAA	1.29	2.07	1.25	2.04	1.39	2.15
GTATATGA	1.06	0.697	1.05	0.642	1.39	2.15
GTATAAAA	1.25	1.84	1.25	2.04	1.39	2.15
TAATTATT	1.2	1.52	1.23	1.87	1.39	2.15
AATAGCAT	1.36	2.46	1.3	2.41	1.39	2.15
ATATGGCA	1.24	1.79	1.18	1.56	1.39	2.14
CATACATT	1.28	2	1.24	1.94	1.39	2.14
GCCTTTAT	1.09	0.825	1.05	0.658	1.39	2.14
CCAACATA	1.3	2.15	1.26	2.1	1.39	2.14
CAATACAA	1.39	2.68	1.38	2.92	1.39	2.14
TTTATGTA	1.05	0.596	1.07	0.828	1.39	2.14
CTAATTTA	1.17	1.36	1.18	1.56	1.39	2.14
ACATATTC	1.2	1.53	1.2	1.69	1.39	2.14
AAAAGCAT	1.37	2.54	1.34	2.62	1.39	2.14
ACCACATA	1.28	2.02	1.25	2.03	1.39	2.14
ATATTTTG	1.05	0.629	1.01	0.379	1.39	2.14
GAATAATA	1.33	2.33	1.33	2.6	1.39	2.14
AAAAGCAA	1.43	2.93	1.43	3.26	1.39	2.14
ATTAATAA	1.31	2.2	1.33	2.59	1.39	2.14
GCATATGG	0.935	-0.0894	0.985	0.217	1.39	2.14
AATTATAG	1.22	1.65	1.19	1.64	1.39	2.14
ACATAAAC	1.29	2.09	1.27	2.19	1.39	2.14
CATTTATC	1.11	1	1.11	1.1	1.39	2.14
GCAAACAA	1.28	1.98	1.32	2.5	1.39	2.14
ATTATTAC	1.21	1.59	1.17	1.48	1.39	2.14
ATTTATTC	1.1	0.897	1.1	0.98	1.39	2.14
ATAATAAT	1.31	2.21	1.34	2.63	1.39	2.14
AAAACAAT	1.37	2.54	1.4	3.04	1.39	2.14
TACCATAT	1.25	1.81	1.22	1.85	1.39	2.14
GTATATAC	1.15	1.23	1.11	1.11	1.39	2.14
GTGTTTAT	1.05	0.626	1.04	0.605	1.39	2.13
CAACAACA	1.37	2.54	1.37	2.83	1.39	2.13
GATATTTA	1.12	1.05	1.16	1.44	1.39	2.13
TAGCAGCA	1.23	1.69	1.21	1.73	1.39	2.13
GATATTTT	1.05	0.636	1.06	0.704	1.39	2.13
ATTTTTCA	1.11	0.987	1.12	1.15	1.39	2.13
ATGCTATA	1.24	1.79	1.24	1.93	1.39	2.13
CCCATTAT	1.18	1.38	1.1	0.997	1.39	2.13
CTAAATAA	1.31	2.19	1.31	2.43	1.39	2.13
AACATAGC	1.3	2.11	1.26	2.07	1.39	2.13
GCAATAAT	1.28	2.03	1.27	2.19	1.39	2.13
GCAGTTTA	1.17	1.32	1.14	1.29	1.39	2.13
TTAAAAAA	1.31	2.21	1.35	2.7	1.39	2.12
TTTTACCT	1.06	0.667	1.04	0.57	1.39	2.12
GCACTTTT	1.1	0.928	1.05	0.684	1.38	2.12
GAAGTATA	1.24	1.77	1.22	1.82	1.38	2.12
AATAACAT	1.4	2.77	1.37	2.83	1.38	2.12
TATAATGC	1.26	1.89	1.24	1.95	1.38	2.12
AAACCATA	1.38	2.62	1.35	2.75	1.38	2.12
CACCATAT	1.22	1.61	1.15	1.32	1.38	2.12
ACTCATAT	1.19	1.46	1.14	1.31	1.38	2.12
ATAGCGCA	1.2	1.53	1.16	1.4	1.38	2.12
TGATATAT	1.13	1.12	1.13	1.24	1.38	2.12
TCTTATAA	1.1	0.925	1.1	1.04	1.38	2.12
CTATACAA	1.28	2.03	1.23	1.91	1.38	2.12
TATACCAT	1.26	1.89	1.24	1.97	1.38	2.12
TAAATTAT	1.21	1.56	1.25	2.05	1.38	2.12
GCTTTATC	1	0.304	0.99	0.252	1.38	2.12
GAGAAAAA	1.46	3.12	1.44	3.35	1.38	2.12
AGTATTTT	1.15	1.2	1.14	1.31	1.38	2.12
ATTATATG	1.08	0.772	1.12	1.17	1.38	2.12
TATACACC	1.27	1.97	1.2	1.72	1.38	2.12
ACCCATAT	1.21	1.6	1.14	1.3	1.38	2.12
ATAAACAC	1.32	2.23	1.31	2.42	1.38	2.12
CATCATAT	1.19	1.47	1.15	1.34	1.38	2.12
AGAAAACA	1.47	3.14	1.42	3.21	1.38	2.12
CGCAAATA	1.26	1.91	1.24	1.93	1.38	2.12
CGCTATTT	1.13	1.12	1.06	0.733	1.38	2.12
CAATAACA	1.38	2.63	1.37	2.88	1.38	2.11
TACATTAA	1.28	1.99	1.3	2.38	1.38	2.11
TACTATAA	1.23	1.69	1.24	1.95	1.38	2.11
CATAGCCA	1.26	1.89	1.25	2.01	1.38	2.11
CCACATAA	1.33	2.33	1.28	2.22	1.38	2.11
ATAAATAG	1.24	1.77	1.25	2.02	1.38	2.11
TATTCATA	1.22	1.63	1.21	1.78	1.38	2.11
TGCACATA	1.22	1.63	1.18	1.56	1.38	2.11
CCATAATA	1.37	2.53	1.31	2.44	1.38	2.11
CCTATTAT	1.14	1.15	1.11	1.06	1.38	2.11
GTATAATA	1.2	1.51	1.21	1.74	1.38	2.11
CCCTTATT	1.07	0.713	1.01	0.374	1.38	2.11
CGAGGCAG	0.945	-0.034	1.07	0.778	1.38	2.11
TATTTAAG	1.05	0.625	1.07	0.8	1.38	2.11
TTCAGGCG	0.899	-0.314	1.07	0.795	1.38	2.11
TATATGCG	1.02	0.434	1	0.356	1.38	2.11
AAAAAACC	1.38	2.64	1.36	2.77	1.38	2.11
GTTATTTA	1.05	0.595	1.12	1.12	1.38	2.11
TTTAGTAT	1.09	0.821	1.09	0.968	1.38	2.11
ACAAATTA	1.32	2.25	1.36	2.78	1.38	2.11
AACAAAAT	1.39	2.65	1.41	3.14	1.38	2.11
GCAGGCGC	0.965	0.092	1.09	0.921	1.38	2.11
TTTCTTAT	1.06	0.669	1.05	0.693	1.38	2.1
GCATTTAA	1.2	1.55	1.19	1.61	1.38	2.1
CATAACAA	1.38	2.6	1.37	2.87	1.38	2.1
TTTATGCA	1.16	1.27	1.1	1	1.38	2.1
TTTACAAT	1.2	1.53	1.19	1.64	1.38	2.1
TATACCCG	1.39	2.69	1.35	2.7	1.38	2.1
ATTTAGCC	1.18	1.38	1.12	1.13	1.38	2.1
ACCTATTT	1.15	1.24	1.09	0.96	1.38	2.1
ATTTAACC	1.22	1.61	1.18	1.57	1.38	2.1
TAAAAACA	1.36	2.47	1.36	2.78	1.38	2.1
TATACTAA	1.24	1.75	1.23	1.89	1.38	2.1
ATAGCATG	1.13	1.07	1.11	1.1	1.38	2.1
ATACCATA	1.38	2.6	1.32	2.52	1.38	2.1
ACAAAGCA	1.35	2.41	1.34	2.65	1.38	2.1
AAAGAAAA	1.42	2.86	1.43	3.25	1.38	2.1
GCAATACA	1.27	1.97	1.26	2.09	1.38	2.1
GCATGACT	0.868	-0.501	0.906	-0.325	1.38	2.1
TATTTACT	1.09	0.828	1.08	0.841	1.38	2.1
ATATGAAA	1.29	2.05	1.27	2.2	1.38	2.1
AGCATGCA	1.23	1.69	1.24	1.93	1.38	2.1
CAAGCATG	1.13	1.06	1.14	1.31	1.38	2.1
CAGGCTTT	1.05	0.599	1.08	0.902	1.38	2.1
AATATAGG	1.02	0.432	1.04	0.622	1.38	2.1
CATATTAG	1.17	1.33	1.16	1.44	1.38	2.1
TACTTATT	1.09	0.823	1.12	1.15	1.38	2.1
CTACTATA	1.15	1.23	1.16	1.4	1.38	2.1
AATAATAC	1.32	2.27	1.33	2.59	1.38	2.1
CAGCATAG	1.19	1.49	1.18	1.53	1.38	2.09
CAGGCCGG	0.83	-0.733	1.02	0.431	1.38	2.09
TTAATAAA	1.27	1.96	1.32	2.52	1.38	2.09
TGTATATG	1.04	0.525	1	0.35	1.38	2.09
GAAATAAA	1.36	2.48	1.37	2.83	1.38	2.09
CTCTTTTT	0.955	0.0293	0.914	-0.269	1.38	2.09
AGCATTTT	1.19	1.43	1.14	1.28	1.38	2.09
ATACACTA	1.29	2.06	1.27	2.15	1.38	2.09
TATGTAAA	1.2	1.5	1.21	1.77	1.38	2.09
GCATTATT	1.15	1.22	1.14	1.27	1.38	2.09
ATTTTATG	1.06	0.657	1.08	0.854	1.38	2.09
AAATAATT	1.32	2.24	1.34	2.65	1.38	2.09
CTAACATA	1.28	2.03	1.26	2.12	1.38	2.09
ACATTAAA	1.32	2.25	1.34	2.67	1.38	2.09
CAGGCGAC	0.918	-0.197	1.08	0.852	1.38	2.09
GTAATATT	1.18	1.39	1.18	1.53	1.38	2.09
TATAACAC	1.21	1.56	1.21	1.75	1.38	2.09
CCGACACA	1.06	0.675	1.05	0.695	1.38	2.09
ACACAGCA	1.31	2.19	1.3	2.37	1.38	2.09
TCTAATAT	1.14	1.14	1.15	1.35	1.38	2.09
ATATTAAG	1.18	1.42	1.18	1.52	1.38	2.09
AGGCATTC	1.2	1.49	1.17	1.48	1.38	2.09
TTTTTAAG	0.997	0.287	0.987	0.232	1.38	2.09
GGCAGGGC	0.788	-0.988	0.956	0.0185	1.38	2.08
TACTATTT	1.11	1	1.13	1.18	1.38	2.08
GCATGTAT	1.14	1.14	1.11	1.08	1.38	2.08
AAATTTAC	1.25	1.83	1.24	1.98	1.38	2.08
TATTTGCA	1.2	1.51	1.15	1.33	1.38	2.08
AATACAAT	1.37	2.53	1.36	2.81	1.38	2.08
CATTACAT	1.27	1.97	1.24	1.98	1.38	2.08
TATACCCA	1.22	1.66	1.19	1.63	1.38	2.08
TTAATTAT	1.18	1.4	1.18	1.58	1.38	2.08
GTAAAATA	1.3	2.16	1.28	2.25	1.38	2.08
CCTCATAT	1.08	0.787	1.07	0.813	1.38	2.08
CAAAACAT	1.33	2.33	1.31	2.45	1.38	2.08
CGAGTATA	1.37	2.55	1.3	2.36	1.38	2.08
TATCCCCA	0.93	-0.124	0.958	0.0336	1.38	2.08
TATTTTGA	1.05	0.614	1.03	0.557	1.38	2.08
CTATATCA	1.15	1.2	1.13	1.21	1.38	2.08
AACCTATA	1.26	1.89	1.21	1.78	1.38	2.08
AAAATATG	1.23	1.72	1.23	1.88	1.38	2.08
CAAATTTT	1.2	1.5	1.19	1.63	1.38	2.08
ATACAGCA	1.37	2.53	1.33	2.55	1.38	2.08
ATATACCG	1.14	1.14	1.12	1.13	1.38	2.08
CAAATTAA	1.35	2.45	1.39	2.97	1.38	2.08
AAAAGAAA	1.38	2.64	1.41	3.11	1.38	2.08
AAATATTC	1.25	1.81	1.24	1.98	1.37	2.07
CAGTTTAT	1.23	1.73	1.21	1.77	1.37	2.07
CCAATTTT	1.17	1.36	1.14	1.26	1.37	2.07
TTTATAAG	1.08	0.763	1.08	0.877	1.37	2.07
GGGGCAGG	0.746	-1.25	0.921	-0.217	1.37	2.07
TAAACACA	1.32	2.27	1.31	2.46	1.37	2.07
CGAAAAAA	1.36	2.48	1.35	2.71	1.37	2.07
AGTAATAT	1.32	2.25	1.28	2.23	1.37	2.07
ACAAATAC	1.31	2.19	1.31	2.43	1.37	2.07
CCCACATA	1.15	1.21	1.11	1.06	1.37	2.07
GCACAAAA	1.33	2.29	1.29	2.31	1.37	2.07
AGCATGTA	1.2	1.51	1.19	1.61	1.37	2.07
GAATTTTA	1.22	1.63	1.21	1.73	1.37	2.07
TCCTATAT	1.13	1.09	1.09	0.945	1.37	2.07
CATTTAAT	1.24	1.75	1.24	1.95	1.37	2.07
GGTATATT	1.06	0.641	1.04	0.6	1.37	2.07
TCTTATTA	1.05	0.631	1.06	0.763	1.37	2.07
TGCATTTT	1.1	0.887	1.07	0.785	1.37	2.07
ACTTAATA	1.22	1.67	1.22	1.83	1.37	2.07
CCGTATAT	1.15	1.22	1.11	1.05	1.37	2.07
ATACATAG	1.2	1.5	1.2	1.66	1.37	2.07
CAGGCCCG	1.07	0.738	1.17	1.5	1.37	2.07
TAGTATAA	1.24	1.77	1.26	2.1	1.37	2.07
CAGCACAT	1.25	1.85	1.22	1.84	1.37	2.07
GCATATTG	1.04	0.555	1.04	0.569	1.37	2.07
AATCATAT	1.2	1.51	1.21	1.77	1.37	2.07
AAATTATT	1.24	1.77	1.29	2.28	1.37	2.07
TATAAAGC	1.23	1.69	1.21	1.76	1.37	2.07
TACAAACA	1.33	2.29	1.32	2.49	1.37	2.07
CTATAACA	1.28	2.03	1.26	2.09	1.37	2.07
AATAGGCA	1.2	1.49	1.23	1.88	1.37	2.06
CATACAAT	1.34	2.36	1.3	2.4	1.37	2.06
CATTTAGC	1.2	1.55	1.13	1.21	1.37	2.06
TATAGCGA	1.08	0.782	1.06	0.738	1.37	2.06
CATATCCC	1.12	1.06	1.1	0.979	1.37	2.06
TCCCGAGA	1.61	4.03	1.48	3.62	1.37	2.06
GCAGCTTA	1.09	0.822	1.14	1.25	1.37	2.06
GCAAATTT	1.2	1.53	1.2	1.67	1.37	2.06
AATAATTT	1.26	1.91	1.3	2.36	1.37	2.06
ATATTTCC	1.17	1.35	1.15	1.36	1.37	2.06
CTAATTTT	1.12	1.05	1.13	1.18	1.37	2.06
TCCTTTTT	1.01	0.394	0.981	0.193	1.37	2.06
AATAAAGC	1.36	2.49	1.33	2.56	1.37	2.06
AACAAAAC	1.36	2.47	1.35	2.74	1.37	2.06
AGTTTGTG	0.91	-0.245	0.96	0.0473	1.37	2.06
ACCATATT	1.22	1.65	1.17	1.49	1.37	2.06
AGCATGGC	1.01	0.388	1.04	0.577	1.37	2.06
TTTACTAT	1.11	1	1.1	0.988	1.37	2.06
GCCCTTAT	1.06	0.641	1	0.349	1.37	2.06
CAGCTTAT	1.22	1.64	1.16	1.4	1.37	2.06
AAATAAAG	1.3	2.11	1.33	2.62	1.37	2.06
CGCTTTTA	1.08	0.785	1.08	0.852	1.37	2.06
ATATATTG	1.05	0.608	1.06	0.745	1.37	2.05
CTCTATTT	1.04	0.555	1.05	0.674	1.37	2.05
TATTATGT	1.06	0.679	1.08	0.876	1.37	2.05
ACACTTTA	1.21	1.61	1.18	1.56	1.37	2.05
GCAGTAAA	1.22	1.66	1.24	1.98	1.37	2.05
AATAAGCA	1.39	2.7	1.34	2.68	1.37	2.05
ATATTCCA	1.36	2.49	1.28	2.25	1.37	2.05
CGAAATAT	1.25	1.85	1.24	1.97	1.37	2.05
ATAAACCA	1.36	2.48	1.33	2.59	1.37	2.05
TATCTATT	1.09	0.824	1.07	0.828	1.37	2.05
AGAGAATA	1.51	3.43	1.43	3.29	1.37	2.05
TCTTATTT	0.98	0.18	0.987	0.232	1.37	2.05
AGAATTTA	1.38	2.59	1.31	2.46	1.37	2.05
TATTAAAC	1.2	1.52	1.18	1.55	1.37	2.05
TAGCTATA	1.21	1.6	1.23	1.91	1.37	2.05
ATACAAAC	1.3	2.14	1.29	2.29	1.37	2.05
TAAAACAA	1.31	2.2	1.35	2.72	1.37	2.05
CCAAAAAA	1.37	2.55	1.36	2.77	1.37	2.05
CAACACAT	1.27	1.92	1.27	2.16	1.37	2.05
GCCATATT	1.19	1.46	1.18	1.53	1.37	2.05
GCAGAATA	1.28	2.04	1.29	2.31	1.37	2.05
CTCATTAT	1.1	0.908	1.09	0.958	1.37	2.05
TAAATTAA	1.31	2.17	1.32	2.54	1.37	2.05
ACACTATT	1.2	1.54	1.18	1.56	1.37	2.05
ATAAGCAA	1.37	2.58	1.36	2.79	1.37	2.05
GCAGCGTT	0.98	0.178	1.05	0.669	1.37	2.05
ATTAAAAA	1.36	2.5	1.37	2.87	1.37	2.05
TTTTAGCC	1.08	0.795	1.04	0.569	1.37	2.05
CTCATTTT	1.06	0.645	1.01	0.378	1.37	2.05
TCCTTATA	1.13	1.11	1.09	0.938	1.37	2.05
CACTACAT	1.24	1.79	1.19	1.59	1.37	2.05
GAAAATAA	1.36	2.46	1.36	2.76	1.37	2.04
TTTTTCAT	1.04	0.561	1.05	0.676	1.37	2.04
GCCACATA	1.2	1.52	1.21	1.74	1.37	2.04
TATGCAAA	1.27	1.93	1.25	2.04	1.37	2.04
TTTTTCTT	0.968	0.111	0.972	0.13	1.37	2.04
TGTGTATT	1.04	0.53	1.04	0.574	1.37	2.04
TTTTCTAT	1.05	0.62	1.1	0.992	1.37	2.04
AAATAGAA	1.31	2.16	1.3	2.4	1.37	2.04
ATAGCGTA	1.09	0.828	1.11	1.09	1.37	2.04
AAAAAGTA	1.38	2.63	1.39	2.96	1.37	2.04
CCCATATT	1.15	1.25	1.13	1.24	1.37	2.04
CACAACAA	1.36	2.52	1.37	2.87	1.37	2.04
CGCATTTT	1.08	0.786	1.05	0.671	1.37	2.04
AAGGCAAT	1.15	1.21	1.2	1.71	1.37	2.04
TTGCTTAT	1.09	0.872	1.09	0.936	1.37	2.04
AAATTACA	1.4	2.74	1.37	2.86	1.37	2.04
AACATAAC	1.3	2.13	1.3	2.35	1.37	2.04
ATAGCAGC	1.23	1.73	1.17	1.46	1.37	2.04
CAGAAATA	1.39	2.67	1.36	2.81	1.37	2.04
TATACACT	1.16	1.31	1.15	1.37	1.37	2.04
TATTAATG	1.11	0.981	1.08	0.842	1.37	2.04
CAATTTAC	1.26	1.88	1.24	1.93	1.37	2.03
ATATGCCT	1.2	1.53	1.11	1.1	1.37	2.03
TGCATTTA	1.14	1.15	1.11	1.1	1.37	2.03
GTATATGT	1.06	0.693	1.04	0.581	1.37	2.03
GGGCAGGT	0.783	-1.01	0.989	0.246	1.37	2.03
GTATATGG	0.945	-0.0309	0.938	-0.103	1.37	2.03
CTACAATA	1.28	2.02	1.26	2.11	1.37	2.03
TATGCAAT	1.26	1.9	1.22	1.81	1.37	2.03
CACACTAT	1.21	1.6	1.2	1.68	1.37	2.03
GCAGTTTT	1.1	0.914	1.11	1.06	1.37	2.03
ATTTTTAG	1.04	0.517	1.01	0.382	1.37	2.03
GTAATTTA	1.17	1.34	1.18	1.58	1.37	2.03
AAATAACC	1.37	2.53	1.31	2.45	1.37	2.03
ACACTTAT	1.17	1.32	1.17	1.47	1.37	2.03
CAGTTTTT	1.14	1.16	1.14	1.26	1.37	2.03
AAATAGTA	1.32	2.23	1.33	2.59	1.37	2.03
TTTATAGT	1.09	0.832	1.1	0.973	1.37	2.03
TCAATATT	1.15	1.19	1.17	1.45	1.37	2.03
CACACACA	1.28	2	1.26	2.11	1.37	2.03
CATATAGG	0.996	0.281	0.978	0.171	1.37	2.03
CTATATTC	1.13	1.1	1.12	1.16	1.37	2.03
AAGAGGCA	1.11	0.948	1.17	1.5	1.37	2.03
CAGGCCTT	1.03	0.47	1.08	0.875	1.36	2.03
GCAGCAAC	1.11	0.983	1.17	1.47	1.36	2.03
GTAAAAAA	1.31	2.17	1.34	2.66	1.36	2.03
ACCTTTAT	1.11	0.945	1.09	0.964	1.36	2.03
ATCTATTT	1.1	0.932	1.11	1.06	1.36	2.02
CAAAATTA	1.34	2.39	1.33	2.61	1.36	2.02
ATAATGCA	1.36	2.48	1.32	2.52	1.36	2.02
CAGCAGCA	1.25	1.84	1.25	2.04	1.36	2.02
CTCCATAT	1.18	1.42	1.14	1.28	1.36	2.02
AGGCTATA	1.06	0.689	1.13	1.19	1.36	2.02
GGGCAGGA	0.779	-1.04	0.971	0.121	1.36	2.02
ATTAATTA	1.28	2	1.3	2.36	1.36	2.02
TAATAACA	1.35	2.4	1.3	2.4	1.36	2.02
ATTTTTCC	1.11	0.98	1.09	0.93	1.36	2.02
AAATGCAA	1.4	2.72	1.37	2.87	1.36	2.02
TTATGTAA	1.13	1.07	1.13	1.22	1.36	2.02
AACTTTTT	1.07	0.722	1.07	0.798	1.36	2.02
CTTAATTT	1.11	0.947	1.12	1.12	1.36	2.02
TCAAATAT	1.2	1.53	1.22	1.83	1.36	2.02
AACAATTA	1.35	2.44	1.35	2.72	1.36	2.02
CATATGTA	1.22	1.67	1.18	1.58	1.36	2.02
AATTTATC	1.13	1.11	1.15	1.35	1.36	2.02
ACATAATT	1.27	1.93	1.26	2.07	1.36	2.02
CTACATTA	1.21	1.55	1.21	1.78	1.36	2.02
CTTGTTTT	1.06	0.639	1.03	0.521	1.36	2.02
GCACATTA	1.25	1.81	1.21	1.73	1.36	2.02
AATAAAAC	1.34	2.37	1.33	2.6	1.36	2.02
CCCAAATA	1.18	1.43	1.15	1.38	1.36	2.02
TACAACAA	1.31	2.21	1.32	2.49	1.36	2.02
TATCTTAT	1.09	0.838	1.09	0.961	1.36	2.02
TTCTTTTA	1.05	0.621	1.11	1.05	1.36	2.01
ACAGCAAA	1.37	2.54	1.35	2.71	1.36	2.01
TATACCTA	1.24	1.77	1.19	1.64	1.36	2.01
TGGGCAGG	0.761	-1.15	0.963	0.0706	1.36	2.01
ACAATAAC	1.31	2.2	1.31	2.43	1.36	2.01
TATAACAG	1.17	1.35	1.16	1.43	1.36	2.01
CGCTCCCA	0.874	-0.465	0.893	-0.41	1.36	2.01
CTCCAATA	1.21	1.6	1.17	1.51	1.36	2.01
GGCAGTCC	0.944	-0.0395	1.12	1.13	1.36	2.01
GCAGCTTT	1.1	0.931	1.11	1.05	1.36	2.01
GGCAGTTG	0.887	-0.386	1.05	0.663	1.36	2.01
AACCAATA	1.35	2.41	1.32	2.51	1.36	2.01
TTACATAC	1.18	1.42	1.16	1.44	1.36	2.01
TTATATGA	1.08	0.763	1.11	1.06	1.36	2.01
TAAATTTT	1.15	1.22	1.19	1.61	1.36	2.01
ATAGAGAA	1.34	2.38	1.3	2.4	1.36	2.01
TTAACATA	1.23	1.71	1.24	1.94	1.36	2.01
GCAACACA	1.24	1.77	1.25	2.05	1.36	2.01
AGCATAGA	1.21	1.58	1.19	1.6	1.36	2.01
TAATATGC	1.22	1.66	1.21	1.78	1.36	2.01
GCAAATTA	1.29	2.06	1.27	2.18	1.36	2.01
TGGCAGCG	0.955	0.0317	1.07	0.81	1.36	2.01
ATATACTC	1.11	0.97	1.1	1.03	1.36	2.01
AAACAAAC	1.33	2.33	1.35	2.72	1.36	2.01
TATTACCA	1.23	1.69	1.2	1.71	1.36	2.01
TTTAGCAT	1.15	1.2	1.11	1.07	1.36	2.01
ATCAATAT	1.2	1.51	1.24	1.98	1.36	2.01
ACAAAAAC	1.33	2.31	1.34	2.65	1.36	2.01
AACATTAA	1.33	2.33	1.32	2.49	1.36	2
CAACACAA	1.35	2.46	1.36	2.76	1.36	2
GCATTTAC	1.17	1.34	1.13	1.22	1.36	2
GCACCCTT	1.09	0.851	1.04	0.568	1.36	2
GCACCCAT	1.13	1.1	1.04	0.601	1.36	2
GGTATGAC	0.915	-0.215	0.92	-0.225	1.36	2
AACACAAT	1.35	2.42	1.33	2.61	1.36	2
AAGCACAA	1.37	2.54	1.38	2.91	1.36	2
CACCTATA	1.25	1.84	1.18	1.52	1.36	2
TTTATCTT	0.951	0.00374	1	0.336	1.36	2
TAATTAAA	1.3	2.11	1.32	2.54	1.36	2
ATCCCGAG	1.61	4.01	1.53	3.95	1.36	2
GAAATAGC	1.22	1.62	1.19	1.6	1.36	2
ACCTTTTA	1.13	1.12	1.08	0.848	1.36	2
AACAAGCA	1.34	2.4	1.35	2.74	1.36	2
TATACCCC	1.04	0.563	1.04	0.595	1.36	2
TCACTATA	1.16	1.29	1.15	1.33	1.36	2
AAAGCACA	1.36	2.52	1.35	2.74	1.36	2
CACAAAAT	1.34	2.39	1.31	2.47	1.36	2
CAATTTAG	1.14	1.18	1.11	1.08	1.36	2
CATTTACC	1.23	1.73	1.17	1.5	1.36	2
TTTGTATA	1.09	0.849	1.11	1.06	1.36	1.99
AATTTAGC	1.26	1.9	1.19	1.61	1.36	1.99
ACGCAATA	1.24	1.74	1.23	1.88	1.36	1.99
TTTATTCC	1.13	1.1	1.1	0.996	1.36	1.99
TGCAAAAA	1.29	2.09	1.27	2.16	1.36	1.99
CACACAAT	1.31	2.18	1.31	2.43	1.36	1.99
TGTTTTTG	0.949	-0.00478	0.96	0.0466	1.36	1.99
CGATATAT	1.17	1.36	1.18	1.54	1.36	1.99
AGTATATG	1.16	1.26	1.11	1.11	1.36	1.99
GGCAGTAG	0.928	-0.133	1.08	0.888	1.36	1.99
CAGCATGA	1.15	1.24	1.15	1.34	1.36	1.99
TATTAACC	1.23	1.69	1.2	1.66	1.36	1.99
ACATGCAA	1.3	2.13	1.28	2.22	1.36	1.99
TAGAATAT	1.25	1.82	1.2	1.67	1.36	1.99
AAACACAC	1.33	2.32	1.32	2.52	1.36	1.99
AGCGTATA	1.13	1.1	1.12	1.15	1.36	1.99
ACGAAAAA	1.31	2.21	1.32	2.51	1.36	1.99
TTATACCA	1.2	1.53	1.15	1.37	1.36	1.99
ATATCACA	1.26	1.86	1.27	2.16	1.36	1.99
CCATTATT	1.27	1.95	1.23	1.89	1.36	1.99
ATAGCGTC	0.866	-0.514	0.926	-0.188	1.36	1.99
AATATGAA	1.27	1.96	1.28	2.21	1.36	1.99
AGGGCAGC	0.875	-0.456	1.05	0.684	1.36	1.99
TCACAGGC	0.953	0.0159	1.09	0.967	1.36	1.99
[truncated: 14,386 more rows]
